# Supplementary material for: Prdx1 Reduces Intracerebral Hemorrhage-Induced Brain Injury via Targeting Inflammation- and Apoptosis-Related mRNA Stability
Source: Front Neurosci. 2020 Mar 10;14:181. doi: 10.3389/fnins.2020.00181 (PMC7076121; doi:10.3389/fnins.2020.00181)
Supplement: Supplementary file 4 [file Data_Sheet_1.xlsx]

## Sheet: Prdx1 RIP-seq gene list
10466 consensus genes in two repeated RIP-seq experiment
SPATA2
C20orf194
EIF2S2
SRSF6
IFT52
SOGA1
CHD6
YTHDF1
LINC00659
PMEPA1
TPD52L2
APMAP
NECAB3
PYGB
ZNF337-AS1
RTFDC1
E2F1
SAMHD1
DIDO1
FAM110A
KIF16B
TOP1
PTK6
SRC
NINL
NOL4L
STX16
RP1-138B7.6
TGIF2-C20orf24
ZNF335
PLCB1
LPIN3
ITCH
SLC12A5
PREX1
RP4-734P14.4
OGFR
RRBP1
SLC2A4RG
RALGAPA2
ARFGEF2
PAK7
B4GALT5
SLC13A3
TSHZ2
ESF1
BFSP1
KIF3B
NELFCD
HM13
ZNFX1
MMP24-AS1
RP11-314N13.10
RBL1
SLX4IP
FLJ16779
C20orf96
TFAP2C
ARFGAP1
APCDD1L-AS1
BMP2
ZHX3
ADAM33
CDC25B
TGM2
LZTS3
SS18L1
RPRD1B
RBM38
EPB41L1
ZFAS1
MAPRE1
PLCB4
NAPB
NTSR1
RBM39
NSFL1C
NCOA6
SLCO4A1
DDRGK1
CPNE1
DLGAP4
RIMS4
FER1L4
JPH2
ERGIC3
PHF20
CEP250
ACSS2
ZBTB46
RASSF2
TCFL5
NDRG3
ZNF512B
BIRC7
BCL2L1
PROCR
COL20A1
MYL9
SLC9A8
PRPF6
ASXL1
L3MBTL1
SERINC3
ACOT8
BCAS1
SLC23A2
ZFP64
ARHGAP40
TAF4
NOP56
ZNF341
TP53INP2
PANK2
DNMT3B
LAMA5
SPAG4
MCM8
ZCCHC3
DSTN
RNF24
YWHAB
PTPRT
RPN2
ZNF217
HELZ2
CDH22
PTPN1
UBE2C
PIGT
CDK5RAP1
SNTA1
PPP4R1L
RTEL1
LSM14B
PLCG1
ATP9A
UQCC1
MAVS
CRLS1
STK4
CTNNBL1
NCOA3
COL9A3
TRPC4AP
EYA2
PCIF1
SDC4
PTPRA
KCNK15-AS1
NKAIN4
CBFA2T2
EEF1A2
PSMF1
MACROD2
STX16-NPEPL1
STK35
ADRM1
KCNB1
GNAS
MANBAL
DNTTIP1
UCKL1
TMEM189-UBE2V1
PKIG
ATP5E
CDS2
TOX2
XRN2
NFATC2
C20orf27
LINC01524
DNAJC5
OSBPL2
IDH3B
CHMP4B
XKR7
PIGU
PHACTR3
OSER1-AS1
AHCY
SNX21
GMEB2
BTBD3
AURKA
MYBL2
ZMYND8
RP4-583P15.15
MIR646HG
TRIB3
TPX2
MRGBP
RBCK1
LINC01271
ADNP
SNHG17
AAR2
TM9SF4
TRMT6
PCNA
RALGAPB
ARFRP1
FAM65C
ATRN
STAU1
SMOX
ZGPAT
WISP2
CSE1L
C20orf195
PABPC1L
BMP7
LRRN4
FAM83D
LINC01428
SLC35C2
RTEL1-TNFRSF6B
DDX27
CDH4
BPIFA2
RALY
PSMA7
LINC00261
STMN3
SDCBP2-AS1
PCK1
SEC23B
PCSK2
EFCAB8
OSER1
PXMP4
NRSN2
GID8
MIR663AHG
PDRG1
LINC01260
RP4-591C20.9
SYNDIG1
RAB22A
ENTPD6
PCMTD2
PCED1A
PLTP
SLC17A9
RP4-614O4.11
ZNF337
SLMO2
TTI1
ELMO2
UBE2V1
CABLES2
VAPB
RAE1
SULF2
SNRPB2
ACTR5
MTG2
DYNLRB1
GPCPD1
DPM1
SNRPB
SYS1-DBNDD2
LINC01270
CNBD2
JAG1
MYH7B
SOX12
WI2-87327B8.2
RIN2
RNF114
RP11-465L10.10
C20orf196
MROH8
TGIF2
SNAP25
SYS1
POFUT1
SPTLC3
DZANK1
CRNKL1
BLCAP
PRNP
NFS1
MIR1-1HG
SLPI
ABHD12
ZNF341-AS1
TMC2
RP4-785G19.5
SNAI1
SIRPA
GSS
FERMT1
TOMM34
DOK5
CTSA
CST3
DHX35
MGME1
KIAA1755
ABCG1
MAP3K7CL
RUNX1
ETS2
UBE2G2
NRIP1
PCNT
DSCR3
FAM207A
AP000295.9
DSCAM
DIP2A
ITSN1
COL6A1
ZBTB21
MRPS6
BACH1
AF127936.9
TTC3
KCNJ6
IL10RB
SIM2
PDE9A
AP000275.65
TRAPPC10
FP236383.3
COL18A1
TMPRSS3
PDXK
SLC37A1
IFNAR2
HLCS
CH507-513H4.1
BX322557.10
GART
AP000695.6
AP000695.4
RRP1B
MIR155HG
AP000473.6
LSS
CH507-528H12.1
MIR99AHG
DYRK1A
AF064858.6
TRPM2
BRWD1
SYNJ1
RCAN1
GRIK1
AP001347.6
FP236383.7
AP000304.12
PFKL
AGPAT3
MRPL39
APP
RWDD2B
MORC3
ADARB1
AATBC
NCAM2
BACE2
RRP1
HSF2BP
ICOSLG
MCM3AP-AS1
COL6A2
TIAM1
LTN1
SON
POFUT2
HMGN1
ITGB2
PCBP3
AP000998.2
URB1
MCM3AP
CXADR
ITGB2-AS1
ERG
ZNF295-AS1
DOPEY2
SOD1
SCAF4
CLDN14
KCNJ15
AF131217.1
AP001505.10
BACH1-IT1
WDR4
AP000320.7
SLC19A1
USP25
CH507-154B10.2
CCT8
PAXBP1
PRDM15
TRPM2-AS
CHODL-AS1
C21orf58
DSCR4
LINC00308
EVA1C
LRRC3
PTTG1IP
IFNAR1
IFNGR2
ERVH48-1
PSMG1
AP000472.2
CHODL
CYYR1
KRTAP13-2
CSTB
FP236383.12
PKNOX1
AP001065.15
PRMT2
TEKT4P2
RSPH1
AC010970.2
HTR2C
PHF8
RP11-268G12.1
GABRE
RP11-761E20.1
MTMR1
WAS
UTP14A
BCORL1
PGK1
HUWE1
FTSJ1
LINC00894
WWC3
RP11-120D5.1
MAGT1
ELF4
DKC1
LINC01420
TAF1
TFE3
RBM10
WDR44
ELK1
DLG3
OFD1
MOSPD2
ATRX
STK26
USP9X
GPKOW
ALAS2
MORC4
TXLNG
MED12
ABCD1
HDAC6
GRIPAP1
TSPYL2
REPS2
RBM3
SMC1A
FLNA
DDX3X
PLXNA3
MED14
SH3KBP1
CCDC22
OCRL
SLC38A5
TMEM164
SMS
IDS
TENM1
CASK
OPHN1
USP11
HCCS
MAMLD1
PRRG1
ZNF81
PLS3
MBNL3
ARHGEF6
GLRA2
PRPS2
RPS6KA3
GPRASP1
DMD
IQSEC2
FTX
GPC3
STS
GNL3L
RPGR
CHM
COL4A5
ATP6AP1
FOXO4
OGT
ACRC
KIF4A
UBA1
BRWD3
FAM50A
EIF2S3
POLA1
PRPS1
ATP6AP2
ZNF75D
HCFC1
IL1RAPL1
LONRF3
L1CAM
KDM6A
COL4A6
EDA
TRPC5
PDHA1
DIAPH2
KRBOX4
FAM3A
OTUD5
KDM5C
RPS4X
TAF9B
FGF13
HTATSF1
AP1S2
AR
CCNB3
BCAP31
TBL1X
MSN
ZNF185
IL13RA1
LINC00630
LINC01278
SLC9A6
ZNF41
ACSL4
JADE3
TAZ
STAG2
YIPF6
AF196779.12
ACOT9
IGSF1
SUV39H1
PLXNB3
IGBP1
TSC22D3
CHIC1
IL1RAPL2
KANTR
2019-09-06
NHS
UPF3B
SYAP1
JPX
PORCN
ZC3H12B
AMER1
KLHL13
ADGRG2
LAS1L
FUNDC1
CD99L2
BCOR
NKAPP1
PDZD4
GDI1
SLC6A8
ZNF275
FAM122B
ABCB7
ALG13
CUL4B
SCML2
CDK16
APOOL
COX7B
UBQLN2
ZDHHC9
MAOB
XACT
CDKL5
DNASE1L1
ARMCX3
DOCK11
STARD8
RP11-308D16.2
RBMX
THOC2
MPP1
RBBP7
FRMPD4
NGFRAP1
KLHL15
HDAC8
BRCC3
ATP11C
PHF6
HSD17B10
PTCHD1-AS
ANOS1
PQBP1
CCDC120
GS1-358P8.4
SAT1
ZNF711
RAP2C
ZNF630
MSL3
MBTPS2
PLS3-AS1
SLC25A5
PGRMC1
TBC1D8B
RAB9A
CA5B
PLP2
FAM120C
TEX11
ARHGEF9
XIAP
TSR2
PASD1
RLIM
PPEF1
GABRA3
FMR1
MAOA
RP5-972B16.2
TRMT2B
FAM127A
IRAK1
GPR173
FIRRE
GK
MID1
RP1-154K9.2
DACH2
PRICKLE3
LAMP2
SLC35A2
APOO
RPL39
ZNF280C
ARHGAP6
NLGN4X
PIN4
ARHGAP4
DIAPH2-AS1
SH3BGRL
ATP7A
DUSP9
HS6ST2
CLCN5
UBE2A
ATG4A
RBM41
TAB3
IDH3G
ENOX2
FOXP3
ZNF674
AMMECR1
PDK3
PRDX4
LINC00632
PBDC1
RP11-485F13.1
RPL10
SMARCA1
PHKA1
MAP7D3
FAM122C
ZRSR2
ARAF
MECP2
RP1-30E17.2
NLGN3
GEMIN8
SNX12
FGD1
HMGN5
AIFM1
ZMAT1
HNRNPH2
EFHC2
ZIC3
CHST7
SCML1
FHL1
NUP62CL
EIF1AX
SHROOM2
FAM199X
NONO
PAK3
NAA10
MIR325HG
RPL36A
TMEM185A
SPIN2A
CA5BP1
CXorf23
RP2
MORF4L2
SLC25A43
TRAPPC2
NKRF
KCND1
MIR6087
NDUFA1
BMX
G6PD
RRAGB
EMD
PIR
ZMYM3
MID1IP1
APLN
CXorf40B
IKBKG
SHROOM4
KLHL4
HMGB3
WDR13
MMGT1
CXorf56
TCEAL8
TCEAL4
DDX26B
RP11-298A8.2
MIR222HG
NDUFB11
ZXDB
ERCC6L
WBP5
MAGED2
ZFX
IRS2
ATP11A
TPP2
DIAPH3
RP11-29G8.3
STARD13
LAMP1
LHFP
LRCH1
CUL4A
PCCA
EFNB2
GPC6
FARP1
COL4A2
RNASEH2B
UPF3A
KPNA3
CARS2
GPC5
AKAP11
ZDHHC20
DOCK9
PIBF1
WDFY2
ELF1
MBNL2
RB1
KATNAL1
DNAJC3
RASA3
CENPJ
LMO7
RP11-102K13.5
RAB20
DACH1
POLR1D
NALCN
IPO5
ZC3H13
TSC22D1
CARKD
MYCBP2
ARHGEF7
DIS3
CLYBL
INTS6
LINC00540
PAN3
NUFIP1
LNX2
LATS2
SKA3
NUPL1
BORA
RP11-307N16.6
ENOX1
PCID2
UGGT2
CDK8
UBAC2
COL4A1
FOXO1
TMCO3
SLITRK5
PDS5B
USP12
TBC1D4
FAM155A
BIVM-ERCC5
KLF5
GTF2F2
STK24
WBP4
MPHOSPH8
SLC7A1
RBM26
MED4
SUCLA2
WASF3
MIR4500HG
IFT88
GAS6
DGKH
ALG5
TFDP1
MYO16
FNDC3A
VWA8
GRTP1
GAS6-AS1
ZMYM2
RP11-93G5.1
FGF14
EEF1DP3
RNF219-AS1
USPL1
NBEA
SMAD9
DLEU2
MYO16-AS1
N4BP2L2
KLF12
NAA16
KCTD12
N6AMT2
COG3
CDADC1
MTUS2
ARGLU1
HSPH1
MCF2L
HS6ST3
SMIM2-AS1
INTS6-AS1
ALG11
DNAJC15
TM9SF2
DCUN1D2
ABCC4
TUBGCP3
ING1
ZIC2
B3GLCT
MTRF1
TMTC4
TPT1-AS1
UBL3
XPO4
CKAP2
ANKRD10
SLC46A3
PROSER1
TDRD3
PHF11
LINC00598
RP11-40E6.1
UFM1
RPL21
MICU2
FBXL3
PARP4
SUPT20H
HMGB1
EBPL
ABHD13
COG6
NDFIP2
GUCY1B2
PCDH9
FRY
ZMYM5
BIVM
ERICH6B
ADPRHL1
MIR17HG
RP11-16D22.2
PSPC1
SACS
TMEM255B
TPTE2P6
TPT1
GPALPP1
SPRYD7
CAB39L
TRPC4
SUGT1
DLEU1
NALCN-AS1
DLEU7
LINC00393
RNF6
NEK5
SLC15A1
CCDC122
DIP2B
USP15
VPS37B
PRMT8
CNTN1
RBP5
ZNF384
RP11-123O10.4
RNF10
RP11-762I7.5
TSPAN9
TMEM117
SENP1
TUBA1A
ERC1
CIT
CD9
SARNP
SCARB1
SLC48A1
HDAC7
LARP4
SLC2A3
PITPNM2
WBP11
SETD8
MED13L
GYS2
DRAM1
KLHL42
PTPN11
DCP1B
NECAP1
APPL2
BTBD11
CHD4
RP11-834C11.12
FKBP4
FGD6
KNTC1
LDHB
SLC8B1
DUSP16
KIAA1551
CACNA1C
ERGIC2
CBX5
PLEKHA5
RP11-818F20.5
RAPGEF3
TMEM120B
PPP1CC
NCOR2
CPNE8
HECTD4
TSPAN11
RASSF3
FGD4
LIMA1
PSMD9
TCP11L2
GOLT1B
HSP90B1
ATXN2
NCKAP5L
FMNL3
SP1
SLC4A8
STAB2
ZFC3H1
PEX5
HOXC11
TIMELESS
RP11-302B13.5
PRICKLE1
PCED1B
DDX55
GCN1L1
SPPL3
ETV6
SSH1
KRT7
EP400
POLR3B
PRPF40B
EPS8
ADGRD1
SRGAP1
NEDD1
DHX37
RP11-793H13.10
ESYT1
SLC2A13
FBRSL1
ATP5G2
TESC
AEBP2
PXN
CEP290
RP11-977G19.5
ANO6
EEA1
DDX11
PTPRR
RILPL1
LMBR1L
SCNN1A
C12orf29
CDK17
MBD6
MAPKAPK5
ARNTL2
FOXJ2
LRP1
TTC41P
TPI1
ADCY6
KRR1
CHST11
RAB5B
RP11-405A12.2
HIP1R
TPCN1
BICD1
ITGA7
SFSWAP
SMAGP
NOP2
TMEM132B
ULK1
TXNRD1
ANKLE2
ITPR2
OS9
SBNO1
MVK
STAT2
KMT2D
TFCP2
ARID2
PEBP1
CSRP2
POLE
CLSTN3
KIAA1467
ANKS1B
BAZ2A
GIT2
PPFIBP1
NR4A1
RP11-96H19.1
SLC38A1
PIK3C2G
KIF21A
KRT8
ANKRD13A
ATP2B1
ANO2
ADIPOR2
CEP83
CCNT1
SPATS2
UTP20
WNK1
MAP3K12
RP11-968A15.8
PDE3A
HMGA2
PZP
RAB35
DDX54
PPM1H
DERA
RP11-123K3.4
TAC3
GPRC5A
APAF1
PAWR
NDUFA4L2
VDR
ELK3
SCAF11
CERS5
MLXIP
TAOK3
PKP2
BCL7A
CACNB3
IKZF4
OSBPL8
R3HDM2
TCHP
KDM5A
RBM19
KANSL2
MGAT4C
EIF4B
NDUFA12
CLIP1
DDX23
SLC25A3
RBMS2
ATP6V0A2
RP11-114G22.1
MLF2
PRKAG1
CCDC64
CS
RP11-753H16.3
ZNF140
NAB2
TNFRSF1A
PTMS
RASSF8
GOLGA2P5
MTERF2
SLC38A2
KRT86
TEAD4
NTN4
DNM1L
GLTP
PHC1
BRI3BP
RP11-392P7.6
SCN8A
ATF7IP
METAP2
RHNO1
NUAK1
NCAPD2
ESPL1
VAMP1
FOXM1
RP11-512M8.5
TMBIM6
GOLGA3
MDM2
C1S
CDK4
E2F7
LPAR5
NRAV
NACA
PYROXD1
PLEKHG6
CRADD
CNOT2
CALCOCO1
ITGA5
RP11-230G5.2
CCDC91
DENND5B-AS1
NAP1L1
ATG101
GDF11
GAS2L3
ATN1
RSRC2
STX2
LINC01234
GALNT9
USP30
RACGAP1
SMARCD1
C12orf65
OAS3
NR2C1
DDX47
ZNF385A
KDM2B
IFT81
STAT6
KRT18
LRP6
PLBD2
COPS7A
ZNF605
CCDC77
SETD1B
AACS
PPP1R12A
NXPH4
TMED2
ATP2A2
ENO2
DGKA
NOS1
CAPRIN2
RIMKLB
RP11-726G1.1
CPM
CDK2
SART3
ZNF664
TUBA1C
RP11-1038A11.3
ATF1
RP11-144F15.1
UBE3B
YBX3
ISCU
SLC16A7
SUDS3
PLBD1
RAP1B
P2RX4
FAM222A
ANKRD52
RP11-793H13.8
RP11-644F5.10
RHOF
NAA25
FAM60A
GRIP1
MYL6
RAD52
HOXC10
ZNF641
TBC1D15
CAND1
RPLP0
ACVR1B
VSIG10
IKBIP
RP11-81H3.2
SMUG1
IPO8
SLC41A2
C12orf45
EMP1
RP11-749H20.1
PCBP2
TNS2
PRKAB1
MARS
RAB21
UBE2N
UHRF1BP1L
RPS26
MRPS35
DENND5B
FBXL14
NUP107
ASIC1
RP11-575F12.1
UNC119B
TSFM
ETNK1
TBC1D30
PHB2
PIP4K2C
TULP3
PPHLN1
MCRS1
PPTC7
RAD51AP1
STK38L
OAS1
TARBP2
KRT80
GLIPR1L1
RP11-530C5.1
ST8SIA1
DAZAP2
RP11-444D3.1
RIMBP2
ZNF740
COQ5
APOLD1
TMTC1
RILPL2
LRIG3
CKAP4
LHX5
HOXC4
C12orf77
GNS
CORO1C
TBK1
ANAPC5
RPH3A
GXYLT1
TMEM132D
KCNMB4
CTDSP2
UBC
SLC11A2
TESC-AS1
PDZRN4
CASC1
GNPTAB
KITLG
COPZ1
KIAA1033
MMP17
RP11-284H19.1
ATP5B
ZNF26
GLIPR1
LEMD3
CDK2AP1
ERBB3
C1RL
ACSS3
MON2
RP11-175P13.3
RPAP3
RND1
FBXW8
CCT2
ATF7
CCDC62
VEZT
NEMP1
DENR
NINJ2
SRSF9
FAM19A2
CRY1
CD63
HCFC2
ACAD10
DYNLL1
KCTD10
FBXO21
PA2G4
HELB
CPSF6
GLT8D2
LOH12CR1
PWP1
NT5DC3
ZCCHC8
PTGES3
MRPL42
C12orf49
RP11-734K2.4
USP5
M6PR
GRIN2B
GPR162
PFKM
SYT1
RP11-754N21.1
PLEKHA8P1
PRIM1
RP11-341G23.4
C2CD5
MLEC
MSRB3
WSB2
RP11-745O10.4
CASC18
TM7SF3
DNAJC14
LMNTD1
ACSM4
PTPRB
MPHOSPH9
C1RL-AS1
YAF2
CMAS
RIC8B
RP11-664H17.1
ZNF891
SLC35E3
RP3-461F17.3
SLC6A15
GABARAPL1
RP11-278C7.1
OLR1
ANO4
CAMKK2
RP11-114H23.1
XPOT
TCTN2
FRS2
TMPO
TUBA1B
C12orf75
RP11-486O12.2
RP11-87C12.2
NUDT4
MYRFL
TRAFD1
ALDH2
FAR2
RECQL
ZCRB1
LTBR
DDX12P
C12orf80
LPCAT3
TMTC2
GLI1
STRAP
PGAM1P5
HPD
RASSF9
HEBP1
PGAM5
CLEC2D
PRH1-PRR4
HOTAIR
ZDHHC17
CCDC92
TROAP
DNAJC22
ACACB
YARS2
SNRNP35
SH2B3
CSAD
RAN
RP11-478C19.2
ANAPC7
KSR2
RP11-588H23.3
ATXN7L3B
KRAS
RASSF8-AS1
LRRIQ1
HELLPAR
RP11-352M15.2
ZBTB39
RP1-34H18.1
RNF41
ABCB9
RP11-81H14.2
KCNH3
C12orf42
ITFG2
RP11-386G11.5
SHMT2
SPRYD3
SDS
TMEM5
C12orf10
MRPL51
PFDN5
PTPRO
TMEM106C
RP11-545J16.1
SLC2A14
EMG1
UNG
HRK
RP11-282O18.3
AMN1
U47924.6
SLC15A4
RNF34
RP11-977G19.10
DIABLO
EIF2B1
ALDH1L2
DDX51
RP11-234B24.6
GALNT8
CCDC59
RP11-22B23.1
RPL6
DYRK2
RP1-197B17.3
ZNF10
BTG1
RP11-357K6.3
RP11-407A16.4
TSPAN8
P3H3
OTOGL
TRHDE
RP4-761J14.9
CTD-2021H9.1
FZD10-AS1
ATM
C11orf30
GANAB
SBF2
RPS3
GRAMD1B
CCND1
CTNND1
OSBPL5
RELA
ZDHHC5
AMOTL1
FADS1
NAV2
NCAPD3
UCP2
RRAS2
MYRF
TTC17
DYNC2H1
GAB2
FRMD8
DCPS
PHLDB1
TMEM41B
TENM4
FNBP4
WEE1
KIF18A
TSPAN18
TRIM5
RPLP2
SIPA1
MACROD1
RP11-428C19.4
BTBD10
CATSPER1
KCNQ1
GDPD5
BCL9L
RP11-831H9.11
PPFIA1
B4GALNT4
PHF21A
MADD
RCN1
RPS6KA4
ARHGEF17
DDB2
SLC43A3
DHCR7
PTPRJ
PATL1
CAPN1
VPS26B
UBASH3B
VWA5A
NFRKB
TEAD1
PPP6R3
TMEM135
CLMP
CASP4
INSC
RSF1
INCENP
ARHGEF12
DPF2
MICAL2
RBM14-RBM4
LRP5
ARAP1
ZBTB44
DDB1
RNF169
IFITM10
SLC35F2
OPCML
RP11-65M17.3
CPSF7
CADM1
CHID1
C11orf63
RNF121
RP11-179A16.1
TNKS1BP1
TALDO1
PAFAH1B2
KDM2A
USP47
DLG2
KIRREL3
PDE2A
YAP1
ETS1
MAML2
TRIM29
PITPNM1
LGR4
MRPL23
PVRL1
SART1
BIRC3
PTS
ALDH3B1
AHNAK
FADS3
USP2
PRSS23
CBL
FAM168A
ANKRD42
TMEM138
CARS
TMX2
NUMA1
CCDC34
RP11-356J5.12
LINC00958
RBM4
DENND5A
SSRP1
PPP1CA
SLC43A1
GLB1L2
CUL5
CTTN
SF1
ZNF195
OSBP
PC
CWC15
SF3B2
HYOU1
RDX
SLC29A2
LDLRAD3
POLD3
CRY2
ZDHHC13
CCDC67
CKAP5
RPS25
MALAT1
CHEK1
PRR5L
PDGFD
TMEM123
RELT
PRPF19
SIK3
CLPB
NTM
RP11-460B17.3
MTMR2
RP11-452H21.1
CFL1
SPCS2
RPL27A
CTC-497E21.5
GALNT18
CORO1B
RTN4RL2
DRAP1
PDHX
SPON1
CCDC85B
AP2A2
MUC6
MIR100HG
CD59
NR1H3
PPFIBP2
AP006621.8
DISC1FP1
STIP1
C11orf49
RP11-148I19.1
PICALM
INPPL1
ELP4
ME3
PACS1
TAF1D
AP000648.5
LRP4
ARHGAP32
POLD4
BRSK2
TMPRSS4-AS1
PRDM11
KLC2
ESRRA
RAB1B
DGAT2
CELF1
APLP2
RP11-166D19.1
NUP98
ATG2A
EXT2
ZNF143
RP11-212D19.4
SNORA8
PKP3
BDNF
HIPK3
SYT7
AP000487.5
TMX2-CTNND1
TCIRG1
QSER1
EIF3F
AP003419.11
SPTBN2
ST5
TRIM68
NPAT
NUP160
AMBRA1
RIN1
EPS8L2
API5
PSMC3
CD44
ALG8
SAAL1
BRMS1
CEP57
SOX6
GUCY1A2
ACCS
PLCB3
BSCL2
METTL15
SWAP70
RP11-22P4.1
ST3GAL4
MCAM
ZNF408
CEP126
RP11-770G2.2
RP11-466I1.1
UBXN1
PKNOX2
PRCP
PRDM10
LTBP3
ATL3
C11orf84
PHRF1
RP11-94P11.4
EEF1G
RP11-295K3.1
ANO3
FCHSD2
FBXO3
BET1L
RP11-286N22.8
HSPA8
SYVN1
CEP164
CAT
RHOD
PTDSS2
FAM118B
MTCH2
SLC3A2
ZFP91
EHBP1L1
EML3
FAU
SIAE
DNHD1
ZPR1
MICALCL
PSMA1
CLNS1A
ARHGAP42
CCDC84
RNF26
SORL1
FTH1
ABTB2
RP11-864I4.1
TKFC
ST14
TPP1
PLEKHA7
RNF214
DIXDC1
FAM160A2
PGAP2
EED
KAT5
ACAD8
SLC15A3
CAPN5
PIK3C2A
SNHG1
IMMP1L
THEM7P
CYB561A3
ARHGAP20
RP11-672A2.3
NEU3
KMT2A
MTA2
STIM1
C11orf58
AIP
DPP3
FAM76B
ADM
NEAT1
ARRB1
NADSYN1
KIRREL3-AS1
HPS5
DPAGT1
HBG2
ZBED5-AS1
CWF19L2
SHANK2
TMEM109
STT3A
ARFGAP2
LUZP2
EIF4G2
CAPRIN1
STX3
TRIM44
POLA2
CTR9
NDUFV1
PDE3B
IPO7
DSCAML1
CEP295
EI24
TIMM10B
ADRBK1
FKBP2
RAB6A
MRPL21
COPB1
MTL5
USP28
RAB30-AS1
OAF
TP53I11
USH1C
MEN1
MRE11A
DEAF1
RP11-554A11.8
SIGIRR
MARK2
CCDC82
RAB3IL1
VPS51
CXCR5
DCDC1
IGHMBP2
EIF3M
PPME1
EHD1
PRKRIR
DDX6
ARHGAP1
TRIM66
CPT1A
C11orf80
JRKL
CDON
RAD9A
GTF2H1
PRMT3
CCDC83
LRRC4C
CCDC88B
SLC39A13
XRRA1
SNX19
INTS4
RRM1
NELL1
MUC5B
SYT12
MAP3K11
TCP11L1
CCDC86
TM7SF2
AMPD3
NUCB2
CCDC15
FOXRED1
SUV420H1
NCR3LG1
PPP2R1B
SPTY2D1
PAK1
COMMD9
SIK2
CNTN5
RHOG
DGKZ
ATG16L2
SLC22A18
BAD
CTD-2005H7.1
DNAJC24
RP11-115J23.1
TMEM80
CHORDC1
NRXN2
HEPHL1
NAP1L4
MUS81
SRPR
SMCO4
BUD13
C2CD2L
PAMR1
KLHL35
ESAM
ORAOV1
PRDX5
MSANTD4
CDCA5
BACE1
FADS2
ARNTL
LSP1
GSTP1
FOSL1
PARVA
IL18BP
ZNF202
ADAMTS15
ANO9
IFITM2
NAA40
TREH
NAT10
EIF1AD
STX5
MMP26
TMEM126B
RP11-659G9.3
PGM2L1
TSPAN4
LIN7C
DEPDC7
SBF2-AS1
CSTF3
CDC42EP2
ACP2
SERGEF
CDC42BPG
TPCN2
MSANTD2
DDX10
CD151
RP11-672A2.1
MRPL49
HINFP
FAT3
DTX4
RNH1
RTN3
ACER3
ANKRD13D
RP11-124G5.3
NOX4
ARCN1
USP2-AS1
PELI3
RRP8
PIWIL4
RP11-890B15.3
TRIM3
CTSD
RNF141
CD82
DAGLA
ATHL1
C11orf57
P4HA3
AP000783.1
H19
TOLLIP
RP11-872D17.8
MED19
CLP1
ACAT1
OR9Q1
TRIM21
GRIK4
OTUB1
HNRNPUL2-BSCL2
SLC36A4
HNRNPKP3
[truncated: 8,467 more rows]
