# Supplementary material for: Prdx1 Reduces Intracerebral Hemorrhage-Induced Brain Injury via Targeting Inflammation- and Apoptosis-Related mRNA Stability
Source: Front Neurosci. 2020 Mar 10;14:181. doi: 10.3389/fnins.2020.00181 (PMC7076121; doi:10.3389/fnins.2020.00181)
Supplement: Supplementary file 5 [file Data_Sheet_2.xlsx]

## Sheet: DEGs after prdx1 overexpression
DEGs after prdx1 overexpression in two repeated RNA-seq experiment
Gene	logFC	logCPM	PValue	FDR	Ctrl_1st	Ctrl_2nd	Prdx1_1st	Prdx1_2nd	Symbol	Chr	GeneType	Description
ENSG00000166401.13	0.697155	2.82158	0.00179123	0.143641	1.25	1.21	1.85	2.18	SERPINB8	chr18	protein_coding	serpin peptidase inhibitor, clade B (ovalbumin), member 8
ENSG00000213411.2	1.50337	-1.32239	0.00343639	0.213395	0.07	0.1	0.11	0.41	RBM22P2	chr13	processed_pseudogene	RNA binding motif protein 22 pseudogene 2
ENSG00000143375.14	0.69783	3.38251	0.00123065	0.115863	1.11	1.69	2.18	2.36	CGN	chr1	protein_coding	cingulin
ENSG00000166866.12	-0.845799	1.33047	0.00148725	0.128241	0.75	0.78	0.42	0.44	MYO1A	chr12	protein_coding	myosin IA
ENSG00000197580.11	-1.27715	-1.04222	0.00657461	0.304138	0.12	0.12	0.07	0.02	BCO2	chr11	protein_coding	beta-carotene oxygenase 2
ENSG00000260276.2	1.66386	-1.59435	0.00813041	0.344456	0.05	0.05	0.2	0.12	RP11-77H9.2	chr16	antisense	--
ENSG00000113070.7	1.01366	2.84078	6.58322e-06	0.00268282	1.62	1.93	3	4.21	HBEGF	chr5	protein_coding	heparin-binding EGF-like growth factor
ENSG00000204228.3	-0.81922	0.810063	0.00448222	0.244186	2.02	1.85	1.42	0.75	HSD17B8	chr6	protein_coding	hydroxysteroid (17-beta) dehydrogenase 8
ENSG00000127124.13	0.648322	3.72935	0.00219519	0.164794	0.72	0.77	1.05	1.3	HIVEP3	chr1	protein_coding	human immunodeficiency virus type I enhancer binding protein 3
ENSG00000204176.13	-1.03898	-0.0768053	0.00492091	0.257573	0.16	0.16	0.06	0.1	SYT15	chr10	protein_coding	synaptotagmin XV
ENSG00000150551.10	2.02681	0.0333002	2.37234e-08	3.38375e-05	0.2	0.09	0.65	0.57	LYPD1	chr2	protein_coding	LY6/PLAUR domain containing 1
ENSG00000196152.10	0.676816	3.11596	0.00207183	0.158664	2.51	2.65	4.05	4.25	ZNF79	chr9	protein_coding	zinc finger protein 79
ENSG00000145416.13	-1.72602	-0.482972	5.57427e-05	0.0132044	0.14	0.09	0.02	0.05	2019-03-01	chr4	protein_coding	membrane-associated ring finger (C3HC4) 1, E3 ubiquitin protein ligase
ENSG00000137801.10	1.03324	6.81434	2.86286e-07	0.000213712	8.16	8.84	16.21	18.83	THBS1	chr15	protein_coding	thrombospondin 1
ENSG00000203814.6	1.30422	1.29154	1.47561e-06	0.000828083	0.51	0.46	1.14	1.28	HIST2H2BF	chr1	protein_coding	histone cluster 2, H2bf
ENSG00000070808.15	-1.4277	-0.623845	0.0010288	0.104713	0.17	0.1	0.06	0.04	CAMK2A	chr5	protein_coding	calcium/calmodulin-dependent protein kinase II alpha
ENSG00000267547.1	1.36988	-1.29873	0.00880193	0.352968	0.3	0.34	0.8	0.88	RP11-686D22.4	chr17	lincRNA	--
ENSG00000079435.9	-0.650796	2.14981	0.00623559	0.294191	1.07	1.45	0.89	0.7	LIPE	chr19	protein_coding	lipase, hormone-sensitive
ENSG00000261428.2	-2.68883	-1.08898	1.16266e-06	0.000686213	0.1	0.35	0.05	0.01	RP11-16P6.1	chr2	antisense	--
ENSG00000003137.8	0.855952	2.61313	0.000175774	0.0308569	0.72	0.89	1.4	1.53	CYP26B1	chr2	protein_coding	cytochrome P450, family 26, subfamily B, polypeptide 1
ENSG00000240758.2	-1.02031	-0.0524817	0.00550125	0.279405	1.49	1.75	0.74	0.86	RP11-155G14.6	chr7	processed_transcript	--
ENSG00000170153.10	-0.647482	3.67282	0.00241508	0.17046	1.31	1.28	0.69	0.98	RNF150	chr4	protein_coding	ring finger protein 150
ENSG00000234678.1	-0.697529	1.9659	0.0040152	0.23698	3.91	4.08	2.63	2.31	RP11-465N4.4	chr1	antisense	--
ENSG00000171557.16	-1.41887	0.210365	4.31007e-05	0.0112628	0.71	0.62	0.26	0.24	FGG	chr4	protein_coding	fibrinogen gamma chain
ENSG00000139973.15	-4.9897	-2.91963	0.00886752	0.352968	0.01	0.01	0	0	SYT16	chr14	protein_coding	synaptotagmin XVI
ENSG00000164591.13	2.29114	-1.96149	0.0025983	0.179938	0.02	0	0.06	0.05	MYOZ3	chr5	protein_coding	myozenin 3
ENSG00000113248.5	-3.06968	-2.59605	0.0077779	0.336528	0.01	0.07	0	0.01	PCDHB15	chr5	protein_coding	protocadherin beta 15
ENSG00000109220.10	0.681555	2.83801	0.00223133	0.166412	4.08	4.08	6.63	6.56	CHIC2	chr4	protein_coding	cysteine-rich hydrophobic domain 2
ENSG00000196139.11	-0.805271	4.52779	9.67213e-05	0.0201943	12.48	10.4	7.67	5.52	AKR1C3	chr10	protein_coding	aldo-keto reductase family 1, member C3
ENSG00000054179.11	-0.821833	1.25695	0.0026055	0.179938	1.02	1.53	0.51	0.95	ENTPD2	chr9	protein_coding	ectonucleoside triphosphate diphosphohydrolase 2
ENSG00000167740.9	-0.946755	0.856665	0.00100246	0.103988	1.07	0.9	0.6	0.42	CYB5D2	chr17	protein_coding	cytochrome b5 domain containing 2
ENSG00000109107.13	-0.705473	6.04882	0.00045921	0.0623796	34.29	37.73	23.56	20.82	ALDOC	chr17	protein_coding	aldolase C, fructose-bisphosphate
ENSG00000110436.11	-2.59803	-0.796805	5.10834e-07	0.000349737	0.07	0.06	0	0.02	SLC1A2	chr11	protein_coding	solute carrier family 1 (glial high affinity glutamate transporter), member 2
ENSG00000073331.17	-1.30179	0.0867752	0.000174923	0.0308569	0.18	0.29	0.11	0.08	ALPK1	chr4	protein_coding	alpha-kinase 1
ENSG00000183484.11	-1.44924	-1.22212	0.00798334	0.342034	0.13	0.12	0.05	0.04	GPR132	chr14	protein_coding	G protein-coupled receptor 132
ENSG00000250722.5	-2.1425	0.707715	3.76629e-11	1.0744e-07	0.88	0.77	0.19	0.18	SEPP1	chr5	protein_coding	selenoprotein P, plasma, 1
ENSG00000078081.7	1.25964	-0.800203	0.0045122	0.244186	0.09	0.06	0.12	0.26	LAMP3	chr3	protein_coding	lysosomal-associated membrane protein 3
ENSG00000277050.1	5.41556	-2.74513	0.00238979	0.169911	0	0	0.24	0.28	RP11-102G14.1	chr14	antisense	--
ENSG00000135318.11	0.77568	5.66274	0.000126492	0.0247433	7.84	7.89	12.57	14.58	NT5E	chr6	protein_coding	5'-nucleotidase, ecto (CD73)
ENSG00000171227.6	-0.80775	1.10217	0.00367503	0.223056	1.35	1.31	0.94	0.57	TMEM37	chr2	protein_coding	transmembrane protein 37
ENSG00000270175.1	2.67151	-2.38969	0.00561495	0.281834	0.07	0	0.15	0.39	RP11-793H13.11	chr12	antisense	--
ENSG00000279159.1	1.06157	-0.573405	0.0078155	0.336528	0.01	0	0.01	0.02	RP3-394A18.1	chr22	antisense	--
ENSG00000171488.14	0.742148	3.24947	0.00062751	0.0786847	0.91	0.84	1.49	1.47	LRRC8C	chr1	protein_coding	leucine rich repeat containing 8 family, member C
ENSG00000158104.11	-0.651575	1.67981	0.0097825	0.367002	1.78	2.14	1.2	1.3	HPD	chr12	protein_coding	4-hydroxyphenylpyruvate dioxygenase
ENSG00000126970.15	-1.41951	-1.04396	0.00280235	0.188098	0.19	0.14	0.1	0.02	ZC4H2	chrX	protein_coding	zinc finger, C4H2 domain containing
ENSG00000196110.7	1.19	1.82875	1.72232e-06	0.000935848	0.51	0.63	1.2	1.42	ZNF699	chr19	protein_coding	zinc finger protein 699
ENSG00000244256.3	-2.2976	-2.11436	0.00625645	0.294191	0.87	0.7	0.19	0.11	RN7SL130P	chr1	misc_RNA	RNA, 7SL, cytoplasmic 130, pseudogene
ENSG00000151665.12	-0.614861	2.88077	0.00567868	0.2842	5.96	4.66	3.86	3.14	PIGF	chr2	protein_coding	phosphatidylinositol glycan anchor biosynthesis, class F
ENSG00000234585.6	0.899639	3.02162	4.63786e-05	0.0119371	1.34	1.23	2.02	2.83	CCT6P3	chr7	transcribed_unprocessed_pseudogene	chaperonin containing TCP1, subunit 6 (zeta) pseudogene 3
ENSG00000213185.6	1.2478	-0.804711	0.00594379	0.288989	0.35	0.36	0.88	0.85	FAM24B	chr10	protein_coding	family with sequence similarity 24, member B
ENSG00000076344.15	-0.929291	0.74713	0.00191107	0.150391	0.7	0.86	0.42	0.4	RGS11	chr16	protein_coding	regulator of G-protein signaling 11
ENSG00000170561.12	1.0997	2.34523	2.40665e-06	0.00126745	1.22	0.44	1.01	2.69	IRX2	chr5	protein_coding	iroquois homeobox 2
ENSG00000221955.10	-0.599438	2.35188	0.00972568	0.367002	1.43	1.51	1.06	0.89	SLC12A8	chr3	protein_coding	solute carrier family 12, member 8
ENSG00000266876.1	-4.99333	-2.91774	0.00886752	0.352968	0	0.24	0	0	RP11-1148O4.1	chr17	transcribed_processed_pseudogene	--
ENSG00000234241.1	1.60076	-1.78443	0.00936362	0.361874	0.09	0.02	0.14	0.24	RP4-775C13.1	chr20	processed_pseudogene	--
ENSG00000144655.14	0.80269	4.17052	0.000123028	0.024204	3.42	3.88	6.39	6.4	CSRNP1	chr3	protein_coding	cysteine-serine-rich nuclear protein 1
ENSG00000100314.3	-1.22811	-0.0416848	0.000868845	0.0929447	0.32	0.37	0.14	0.15	CABP7	chr22	protein_coding	calcium binding protein 7
ENSG00000281531.1	3.39348	-2.52424	0.0043742	0.244186	0.09	0	0.78	0.45	Metazoa_SRP	chr10	misc_RNA	--
ENSG00000121101.15	1.13053	-0.522074	0.00707321	0.319433	0.06	0.08	0.18	0.14	TEX14	chr17	protein_coding	testis expressed 14
ENSG00000271778.1	1.38612	-1.29138	0.00631938	0.296742	0.32	0.26	0.2	1.45	RP11-379F4.8	chr3	sense_intronic	--
ENSG00000165457.13	1.779	-1.26361	0.00056863	0.0725536	0.12	0.09	0.2	0.59	FOLR2	chr11	protein_coding	folate receptor 2 (fetal)
ENSG00000042062.11	-2.53182	-1.9682	0.00144106	0.125563	0.06	0.06	0.02	0	FAM65C	chr20	protein_coding	family with sequence similarity 65, member C
ENSG00000230362.1	1.91012	-1.96137	0.00986878	0.367002	0.1	0.03	0.27	0.25	ACTG1P23	chr3	processed_pseudogene	actin gamma 1 pseudogene 23
ENSG00000070729.13	-1.33657	1.38406	7.49198e-07	0.000493203	0.44	0.59	0.2	0.21	CNGB1	chr16	protein_coding	cyclic nucleotide gated channel beta 1
ENSG00000238287.1	-1.89963	-1.45995	0.00263425	0.180712	0.48	0.91	0.1	0.28	RP11-656D10.3	chr1	antisense	--
ENSG00000175592.8	1.1107	6.31474	4.02012e-08	5.31895e-05	20.83	28.35	45.96	60.68	FOSL1	chr11	protein_coding	FOS-like antigen 1
ENSG00000126562.16	1.16593	0.400601	0.00026666	0.0414923	0.17	0.18	0.3	0.5	WNK4	chr17	protein_coding	WNK lysine deficient protein kinase 4
ENSG00000208892.1	-5.30076	-2.75106	0.00238979	0.169911	1.37	0.67	0	0	SNORA49	chr12	snoRNA	small nucleolar RNA, H/ACA box 49
ENSG00000248771.5	2.6342	-1.73694	0.000250919	0.039951	0.01	0.03	0.05	0.2	LINC01207	chr4	lincRNA	long intergenic non-protein coding RNA 1207
ENSG00000137491.14	-2.20926	-1.87422	0.00644775	0.300707	0.05	0.09	0	0.03	SLCO2B1	chr11	protein_coding	solute carrier organic anion transporter family, member 2B1
ENSG00000274210.1	-1.8323	-1.87887	0.00986878	0.367002	2.42	0.92	0.52	0.41	U1	chr1	snRNA	--
ENSG00000005102.12	-1.32781	0.825741	6.49887e-06	0.00268035	0.71	0.9	0.35	0.29	MEOX1	chr17	protein_coding	mesenchyme homeobox 1
ENSG00000139174.10	1.20938	0.978925	1.74359e-05	0.00579483	0.18	0.14	0.33	0.43	PRICKLE1	chr12	protein_coding	prickle homolog 1 (Drosophila)
ENSG00000215784.5	-0.767031	1.92875	0.00174643	0.141846	1.38	2.16	1.15	0.91	FAM72D	chr1	protein_coding	family with sequence similarity 72, member D
ENSG00000258938.1	-0.820891	0.590395	0.00762077	0.336528	0.3	0.87	0.32	0.33	RP11-317N8.5	chr14	antisense	--
ENSG00000132832.9	-0.885869	1.10411	0.00134489	0.121508	1.54	1.87	1.12	0.71	LINC01260	chr20	antisense	long intergenic non-protein coding RNA 1260
ENSG00000138166.5	0.845655	4.98217	3.6147e-05	0.0100779	7.52	8.28	14.33	14.23	DUSP5	chr10	protein_coding	dual specificity phosphatase 5
ENSG00000184185.9	0.635571	4.70764	0.00197899	0.154668	2.78	3.76	5.26	4.9	KCNJ12	chr17	protein_coding	potassium channel, inwardly rectifying subfamily J, member 12
ENSG00000213694.3	-0.774116	2.00526	0.00135106	0.121508	0.52	0.49	0.4	0.19	S1PR3	chr9	protein_coding	sphingosine-1-phosphate receptor 3
ENSG00000261253.2	1.40307	-0.844177	0.00225114	0.16716	0.09	0.33	0.53	0.56	AC137932.6	chr16	antisense	--
ENSG00000130433.7	-1.51552	-0.713081	0.000864002	0.0929447	0.33	0.44	0.12	0.15	CACNG6	chr19	protein_coding	calcium channel, voltage-dependent, gamma subunit 6
ENSG00000153495.10	1.78764	-0.669252	5.35397e-05	0.0131024	0.34	0.3	1.54	0.66	TEX29	chr13	protein_coding	testis expressed 29
ENSG00000198574.5	1.78558	-0.137365	2.5585e-06	0.00132701	0.09	0.18	0.44	0.51	SH2D1B	chr1	protein_coding	SH2 domain containing 1B
ENSG00000261051.1	1.14018	-0.276276	0.0028331	0.189419	0.17	0.25	0.33	0.59	RP11-274H2.5	chr3	sense_overlapping	--
ENSG00000148483.8	1.77983	-1.38884	0.0012206	0.115863	0.03	0.01	0.07	0.1	TMEM236	chr10	protein_coding	transmembrane protein 236
ENSG00000157766.15	5.55405	-2.6649	0.00124834	0.115863	0	0	0.01	0.03	ACAN	chr15	protein_coding	aggrecan
ENSG00000224936.1	6.18045	-2.26284	1.48014e-05	0.0053335	0	0	0	0.42	SUCLA2P1	chr6	processed_pseudogene	succinate-CoA ligase, ADP-forming, beta subunit pseudogene 1
ENSG00000170370.11	1.98643	-1.91569	0.00644775	0.300707	0.04	0.01	0.11	0.09	EMX2	chr10	protein_coding	empty spiracles homeobox 2
ENSG00000136158.10	0.646107	1.95847	0.00829048	0.349093	0.9	0.85	1.54	1.22	SPRY2	chr13	protein_coding	sprouty homolog 2 (Drosophila)
ENSG00000260025.1	-0.815674	0.625079	0.00710273	0.319922	4.87	4.24	3.15	2.02	RP11-490M8.1	chr2	lincRNA	--
ENSG00000144158.4	1.21808	-0.757356	0.00539786	0.276254	0.31	0.44	0.56	1.22	RP11-395L14.17	chr2	processed_pseudogene	--
ENSG00000103319.11	-0.622265	5.43587	0.00214439	0.161689	5.59	7.14	3.77	4.54	EEF2K	chr16	protein_coding	eukaryotic elongation factor 2 kinase
ENSG00000131171.12	-0.643292	3.26077	0.00301733	0.196983	6.17	4.54	3.94	2.99	SH3BGRL	chrX	protein_coding	SH3 domain binding glutamate-rich protein like
ENSG00000135114.12	-1.1426	1.12703	3.88041e-05	0.0105424	0.74	0.85	0.35	0.37	OASL	chr12	protein_coding	2'-5'-oligoadenylate synthetase-like
ENSG00000131069.19	-0.649396	5.21356	0.00140745	0.124745	12.6	13.47	8.65	8.06	ACSS2	chr20	protein_coding	acyl-CoA synthetase short-chain family member 2
ENSG00000179598.5	1.16979	2.90719	1.94692e-07	0.000166618	1.65	1.55	3.54	3.73	PLD6	chr17	protein_coding	phospholipase D family, member 6
ENSG00000164400.5	5.4188	-2.74355	0.00238979	0.169911	0	0	0.11	0.3	CSF2	chr5	protein_coding	colony stimulating factor 2 (granulocyte-macrophage)
ENSG00000135407.10	1.75861	-1.15668	0.00114313	0.111589	0.03	0.08	0.19	0.19	AVIL	chr12	protein_coding	advillin
ENSG00000234618.1	-1.53413	-1.06591	0.00154332	0.130126	0.54	0.69	0.29	0.11	RPSAP9	chr9	processed_pseudogene	ribosomal protein SA pseudogene 9
ENSG00000272008.1	-3.59852	-2.27755	0.00077474	0.0878176	0.05	0.06	0.01	0	RP11-393I2.4	chr6	antisense	--
ENSG00000182687.3	1.87228	-1.7877	0.00936362	0.361874	0.06	0.07	0.32	0.15	GALR2	chr17	protein_coding	galanin receptor 2
ENSG00000276669.1	-4.98607	-2.9215	0.00886752	0.352968	0.75	0	0	0	Metazoa_SRP	chr11	misc_RNA	--
ENSG00000231203.1	1.72284	-1.56083	0.00402407	0.237095	0.13	0.02	0.36	0.16	KRT8P10	chr2	processed_pseudogene	keratin 8 pseudogene 10
ENSG00000263220.1	5.09867	-2.91719	0.00886752	0.352968	0	0	0.34	0.13	RP11-420A6.2	chr17	antisense	--
ENSG00000147206.16	5.27298	-2.82508	0.00459383	0.244186	0	0	0.01	0.14	NXF3	chrX	protein_coding	nuclear RNA export factor 3
ENSG00000241322.8	1.55874	0.806668	1.87266e-07	0.000164372	0.17	0.2	0.61	0.5	CDRT1	chr17	protein_coding	CMT1A duplicated region transcript 1
ENSG00000138778.11	-0.646332	6.4363	0.0012741	0.116931	12.77	9.02	7.11	6.99	CENPE	chr4	protein_coding	centromere protein E, 312kDa
ENSG00000228335.1	1.43792	-0.826147	0.00166911	0.137564	0.39	0.4	1.19	1	AC073063.10	chr7	processed_pseudogene	--
ENSG00000277013.1	1.54511	-1.66867	0.00876385	0.352968	0.09	0.01	0.18	0.15	CTC-526N19.1	chr19	lincRNA	--
ENSG00000226067.6	0.625205	3.39771	0.00370829	0.224676	3.1	4.04	5.78	5.25	LINC00623	chr1	lincRNA	long intergenic non-protein coding RNA 623
ENSG00000167034.9	0.809993	1.70525	0.00124893	0.115863	0.54	0.74	1.1	1.15	NKX3-1	chr8	protein_coding	NK3 homeobox 1
ENSG00000128242.12	-0.717207	1.52364	0.00569553	0.284627	1.07	1.56	0.65	0.96	GAL3ST1	chr22	protein_coding	galactose-3-O-sulfotransferase 1
ENSG00000197409.7	1.56141	0.778438	1.80862e-07	0.000162928	2.07	1.56	5.81	5.07	HIST1H3D	chr6	protein_coding	histone cluster 1, H3d
ENSG00000255358.1	2.77483	-2.32797	0.00332134	0.208617	0.05	0.06	0.28	0.59	RP11-567O18.1	chr11	processed_pseudogene	--
ENSG00000120051.14	-0.863983	0.356601	0.0065645	0.304081	0.38	0.41	0.29	0.13	CFAP58	chr10	protein_coding	cilia and flagella associated protein 58
ENSG00000230445.4	-0.865197	0.25395	0.0098013	0.367002	0.24	0.22	0.13	0.12	LRRC37A6P	chr10	transcribed_processed_pseudogene	leucine rich repeat containing 37, member A6, pseudogene
ENSG00000154175.16	1.13105	1.19952	2.61944e-05	0.00786566	0.21	0.12	0.2	0.55	ABI3BP	chr3	protein_coding	ABI family, member 3 (NESH) binding protein
ENSG00000237517.8	-0.75026	1.43744	0.00420027	0.241653	0.41	0.56	0.3	0.28	DGCR5	chr22	antisense	DiGeorge syndrome critical region gene 5 (non-protein coding)
ENSG00000234837.1	1.60784	-0.269391	3.16035e-05	0.00909118	0.52	0.43	0.69	2.36	AC073464.6	chr2	processed_pseudogene	--
ENSG00000236778.7	1.49639	-1.32593	0.00487593	0.256394	0.06	0.08	0.16	0.26	INTS6-AS1	chr13	antisense	INTS6 antisense RNA 1
ENSG00000106460.18	-0.603191	4.87855	0.003203	0.206488	2.64	2.37	1.63	1.7	TMEM106B	chr7	protein_coding	transmembrane protein 106B
ENSG00000210176.1	0.975609	0.898332	0.000519394	0.0689143	18.13	13.24	10.01	54.54	MT-TH	chrM	Mt_tRNA	mitochondrially encoded tRNA histidine
ENSG00000149260.14	-0.667968	1.80152	0.00697302	0.316388	0.77	0.86	0.53	0.5	CAPN5	chr11	protein_coding	calpain 5
ENSG00000151014.5	0.989332	2.45422	1.93218e-05	0.00629926	1.39	1.97	2.62	4.08	CCRN4L	chr4	protein_coding	CCR4 carbon catabolite repression 4-like (S. cerevisiae)
ENSG00000058335.15	0.873159	0.160925	0.00905428	0.357482	0.09	0.1	0.12	0.23	RASGRF1	chr15	protein_coding	Ras protein-specific guanine nucleotide-releasing factor 1
ENSG00000067798.13	1.67537	-0.464987	5.59311e-05	0.0132044	0.04	0.01	0.07	0.12	NAV3	chr12	protein_coding	neuron navigator 3
ENSG00000231674.1	5.27298	-2.82508	0.00459383	0.244186	0	0	0.01	0.13	LINC00410	chr13	lincRNA	long intergenic non-protein coding RNA 410
ENSG00000095303.14	-0.780261	5.19177	0.000129352	0.0249906	6.55	7.72	4.1	4.25	PTGS1	chr9	protein_coding	prostaglandin-endoperoxide synthase 1 (prostaglandin G/H synthase and cyclooxygenase)
ENSG00000229348.1	1.08089	-0.355868	0.0060592	0.292551	0.54	1.01	1.58	1.66	HYI-AS1	chr1	antisense	HYI antisense RNA 1
ENSG00000188338.14	-5.43718	-2.67211	0.00124834	0.115863	0.04	0.06	0	0	SLC38A3	chr3	protein_coding	solute carrier family 38, member 3
ENSG00000197405.7	-0.914484	0.072135	0.00755739	0.335252	0.35	0.66	0.17	0.36	C5AR1	chr19	protein_coding	complement component 5a receptor 1
ENSG00000015520.14	0.671055	1.46178	0.00921289	0.360544	0.49	0.21	0.53	0.61	NPC1L1	chr7	protein_coding	NPC1-like 1
ENSG00000115041.12	-1.04366	0.0105319	0.00341575	0.213395	0.33	0.35	0.09	0.24	KCNIP3	chr2	protein_coding	Kv channel interacting protein 3, calsenilin
ENSG00000189269.12	1.09991	-0.0946065	0.00206228	0.158643	0.33	0.44	0.99	0.65	DRICH1	chr22	protein_coding	aspartate-rich 1
ENSG00000213693.4	1.48998	-0.520236	0.000314682	0.0474304	0.13	0.14	0.42	0.35	SEC14L1P1	chr11	processed_pseudogene	SEC14-like 1 pseudogene 1
ENSG00000170703.15	-0.990602	0.137809	0.00302103	0.196983	0.34	0.32	0.21	0.12	TTLL6	chr17	protein_coding	tubulin tyrosine ligase-like family member 6
ENSG00000101276.14	-3.43923	-1.75106	1.63517e-05	0.00554208	0.07	0.16	0.01	0.01	SLC52A3	chr20	protein_coding	solute carrier family 52 (riboflavin transporter), member 3
ENSG00000112320.11	1.23359	0.743657	3.62113e-05	0.0100779	0.16	0.11	0.23	0.42	SOBP	chr6	protein_coding	sine oculis binding protein homolog (Drosophila)
ENSG00000117877.10	0.633787	6.18752	0.00161062	0.134804	15	16.03	25.18	23.25	CD3EAP	chr19	protein_coding	CD3e molecule, epsilon associated protein
ENSG00000185432.11	-1.06805	1.17398	0.000109679	0.0223484	0.58	0.72	0.25	0.38	METTL7A	chr12	protein_coding	methyltransferase like 7A
ENSG00000263874.1	-3.19022	-2.52703	0.0043742	0.244186	0.06	0.09	0	0.01	LINC00672	chr17	lincRNA	long intergenic non-protein coding RNA 672
ENSG00000253180.1	2.34951	-2.21124	0.00625645	0.294191	0.18	0	0.2	0.92	RP11-410L14.1	chr8	processed_pseudogene	--
ENSG00000228482.1	-2.90848	-2.11557	0.00115397	0.111589	0.37	0.16	0.03	0.04	RP5-859D4.3	chr20	lincRNA	--
ENSG00000136404.15	1.5461	-1.2945	0.00343639	0.213395	0.05	0.1	0.15	0.3	TM6SF1	chr15	protein_coding	transmembrane 6 superfamily member 1
ENSG00000257851.2	1.52715	-1.10407	0.00215758	0.162326	0.14	0.19	0.43	0.53	HNRNPA3P10	chr12	processed_pseudogene	heterogeneous nuclear ribonucleoprotein A3 pseudogene 10
ENSG00000174977.8	1.14289	-0.113892	0.00144152	0.125563	0.45	0.25	0.62	1	AC026271.5	chr17	processed_pseudogene	--
ENSG00000108679.12	-0.653086	3.49803	0.00239241	0.169911	4.06	5.51	2.78	3.32	LGALS3BP	chr17	protein_coding	lectin, galactoside-binding, soluble, 3 binding protein
ENSG00000233426.3	1.36778	-1.02582	0.00355994	0.217614	0.12	0.28	0.37	0.68	EIF3FP3	chr2	processed_pseudogene	eukaryotic translation initiation factor 3, subunit F pseudogene 3
ENSG00000142623.9	0.869752	1.89196	0.000413582	0.0573188	0.48	0.73	1.22	0.99	PADI1	chr1	protein_coding	peptidyl arginine deiminase, type I
ENSG00000272768.1	1.9827	-1.91394	0.00644775	0.300707	0	0.11	0.22	0.19	RP4-673M15.1	chr7	antisense	--
ENSG00000205041.1	1.13811	-0.74	0.00827219	0.349093	0.11	0.31	0.41	0.51	CTC-425O23.2	chr19	sense_intronic	--
ENSG00000144671.10	3.6198	-2.38859	0.00077474	0.0878176	0.01	0	0.05	0.15	SLC22A14	chr3	protein_coding	solute carrier family 22, member 14
ENSG00000213433.5	-1.2826	-0.942504	0.00724433	0.324167	0.97	1.23	0.28	0.65	RPLP1P6	chr5	transcribed_processed_pseudogene	ribosomal protein, large, P1 pseudogene 6
ENSG00000118276.11	1.0299	0.0709757	0.0024039	0.170021	0.15	0.15	0.24	0.39	B4GALT6	chr18	protein_coding	UDP-Gal:betaGlcNAc beta 1,4- galactosyltransferase, polypeptide 6
ENSG00000179152.18	-0.609811	5.69374	0.00252848	0.176152	11.1	9.22	6.93	6.52	TCAIM	chr3	protein_coding	T cell activation inhibitor, mitochondrial
ENSG00000178394.4	5.10526	-2.914	0.00886752	0.352968	0	0	0.03	0.11	HTR1A	chr5	protein_coding	5-hydroxytryptamine (serotonin) receptor 1A, G protein-coupled
ENSG00000170006.11	1.66651	-0.0710198	4.80418e-06	0.00219275	0.04	0.03	0.09	0.14	TMEM154	chr4	protein_coding	transmembrane protein 154
ENSG00000213701.4	3.39507	-2.52346	0.0043742	0.244186	0.03	0	0.21	0.18	SETP22	chr5	processed_pseudogene	SET pseudogene 22
ENSG00000133216.16	0.697953	2.32331	0.00282332	0.189135	0.25	0.31	0.36	0.56	EPHB2	chr1	protein_coding	EPH receptor B2
ENSG00000247746.4	-1.293	-0.634904	0.00288386	0.191063	0.15	0.18	0.04	0.1	USP51	chrX	protein_coding	ubiquitin specific peptidase 51
ENSG00000277224.1	1.55268	0.164418	5.52225e-06	0.00239288	1.12	1.44	2.95	4.67	HIST1H2BF	chr6	protein_coding	histone cluster 1, H2bf
ENSG00000169155.9	0.587865	5.50743	0.00366456	0.222816	4.48	4.73	6.75	7.19	ZBTB43	chr9	protein_coding	zinc finger and BTB domain containing 43
ENSG00000163666.8	-2.91606	-2.11322	0.000678586	0.0806575	0.16	0.37	0.06	0	HESX1	chr3	protein_coding	HESX homeobox 1
ENSG00000117281.15	2.06687	-1.8665	0.0041931	0.241653	0.02	0.02	0.04	0.12	CD160	chr1	protein_coding	CD160 molecule
ENSG00000249867.5	5.26481	-2.82905	0.00459383	0.244186	0	0	0.11	0.07	RP11-115J23.1	chr11	lincRNA	--
ENSG00000138336.8	-1.62985	-1.63593	0.00876385	0.352968	0.03	0.04	0.01	0.01	TET1	chr10	protein_coding	tet methylcytosine dioxygenase 1
ENSG00000273478.1	-1.09591	1.69583	1.7889e-05	0.00588822	5.31	6.44	2.28	3.27	RP11-465N4.5	chr1	antisense	--
ENSG00000240240.8	-5.15593	-2.83168	0.00459383	0.244186	0.05	0.1	0	0	RP11-146D12.2	chr9	processed_transcript	--
ENSG00000258900.1	0.945676	0.987961	0.000766506	0.0878176	1.7	1.35	3.23	2.72	HNRNPCP1	chr14	processed_pseudogene	heterogeneous nuclear ribonucleoprotein C pseudogene 1
ENSG00000236078.1	5.10196	-2.91559	0.00886752	0.352968	0	0	0.04	0.05	LINC01447	chr7	lincRNA	long intergenic non-protein coding RNA 1447
ENSG00000279108.1	2.21598	-2.00628	0.00411298	0.239448	0.03	0.03	0.12	0.18	CTC-490E21.11	chr19	TEC	--
ENSG00000171236.9	-0.760951	0.956714	0.00770229	0.336528	0.77	0.6	0.36	0.46	LRG1	chr19	protein_coding	leucine-rich alpha-2-glycoprotein 1
ENSG00000173846.12	0.66679	2.69113	0.00308322	0.200275	1.68	1.88	2.67	3.02	PLK3	chr1	protein_coding	polo-like kinase 3
ENSG00000131233.9	3.70357	-2.33305	0.00077474	0.0878176	0	0.01	0.18	0.03	GJA9	chr1	protein_coding	gap junction protein, alpha 9, 59kDa
ENSG00000147437.9	0.736654	0.910682	0.00870355	0.352968	0.69	0.69	0.83	1.53	GNRH1	chr8	protein_coding	gonadotropin-releasing hormone 1 (luteinizing-releasing hormone)
ENSG00000269925.1	1.93455	-1.74981	0.00624695	0.294191	0.27	0.15	1.39	0.26	RP3-467L1.6	chr1	sense_intronic	--
ENSG00000240764.3	1.82507	-1.23378	0.000389016	0.0559529	0.03	0.02	0.05	0.17	PCDHGC5	chr5	protein_coding	protocadherin gamma subfamily C, 5
ENSG00000187678.8	1.22461	1.5171	2.69936e-06	0.00135972	0.3	0.3	0.72	0.71	SPRY4	chr5	protein_coding	sprouty homolog 4 (Drosophila)
ENSG00000270067.1	2.1244	-0.696642	2.74073e-06	0.00135972	0.2	0.36	1.03	1.46	CTC-487M23.5	chr5	antisense	--
ENSG00000275454.1	-2.74108	-2.22376	0.00332134	0.208617	0.31	0.05	0.05	0	CTD-2026K11.4	chr15	antisense	--
ENSG00000149948.13	0.886533	3.48961	3.86156e-05	0.0105424	0.53	0.47	0.87	1	HMGA2	chr12	protein_coding	high mobility group AT-hook 2
ENSG00000006611.15	-1.04548	3.38859	1.51298e-06	0.000835359	3.35	3.79	1.77	1.7	USH1C	chr11	protein_coding	Usher syndrome 1C (autosomal recessive, severe)
ENSG00000260409.1	-3.40739	-2.39666	0.00137977	0.123	0.12	0.13	0	0.02	RP11-403B2.7	chr15	lincRNA	--
ENSG00000101342.9	-2.29247	-2.11373	0.00625645	0.294191	0.13	0.06	0	0.04	TLDC2	chr20	protein_coding	TBC/LysM-associated domain containing 2
ENSG00000186076.5	-1.39823	-0.323473	0.000347789	0.0513168	1.04	1.43	0.45	0.48	RP11-887P2.3	chr12	processed_pseudogene	--
ENSG00000185518.11	-1.48655	1.91085	3.8402e-09	7.7328e-06	0.39	0.45	0.15	0.15	SV2B	chr15	protein_coding	synaptic vesicle glycoprotein 2B
ENSG00000006747.14	-0.751962	2.58131	0.00105909	0.106008	0.7	0.64	0.42	0.38	SCIN	chr7	protein_coding	scinderin
ENSG00000220563.1	-2.31021	-1.01885	1.01868e-05	0.00383204	0.89	0.85	0.2	0.14	PKMP3	chr6	processed_pseudogene	pyruvate kinase, muscle pseudogene 3
ENSG00000105278.10	1.43565	-1.36185	0.00689212	0.314701	0.02	0.03	0.09	0.05	ZFR2	chr19	protein_coding	zinc finger RNA binding protein 2
ENSG00000235640.1	1.5099	-1.55565	0.00813041	0.344456	0.09	0.03	0.14	0.22	AC092646.1	chr2	processed_pseudogene	--
ENSG00000171385.9	0.748521	1.46373	0.0038356	0.22892	0.24	0.22	0.35	0.43	KCND3	chr1	protein_coding	potassium channel, voltage gated Shal related subfamily D, member 3
ENSG00000272033.1	-2.45058	-2.39633	0.00946125	0.361874	0.08	0.11	0.02	0.02	RP11-52A20.2	chr1	sense_intronic	--
ENSG00000230836.1	0.833993	1.02302	0.00285347	0.190039	0.82	1.2	1.77	1.83	LINC01293	chr2	lincRNA	long intergenic non-protein coding RNA 1293
ENSG00000264187.1	0.66045	2.21735	0.00500584	0.261219	1.87	1.89	3.37	2.6	RP11-45M22.4	chr17	protein_coding	--
ENSG00000148832.14	2.34484	-2.21354	0.00625645	0.294191	0.04	0	0.09	0.16	PAOX	chr10	protein_coding	polyamine oxidase (exo-N4-amino)
ENSG00000196843.15	0.664501	3.394	0.00204913	0.157986	2.39	2.17	3.47	3.83	ARID5A	chr2	protein_coding	AT rich interactive domain 5A (MRF1-like)
ENSG00000279103.1	2.3445	-2.21187	0.00625645	0.294191	0.01	0.03	0.08	0.18	CTC-204F22.1	chr19	TEC	--
ENSG00000226913.1	-5.55775	-2.59947	0.000654738	0.0796484	0.08	0.05	0	0	BSN-AS2	chr3	lincRNA	BSN antisense RNA 2 (head to head)
ENSG00000259900.5	2.66897	-2.39001	0.00561495	0.281834	0.04	0.04	0.2	0.37	RP11-343C2.7	chr16	protein_coding	--
ENSG00000142871.15	0.661715	7.61843	0.000907376	0.0958682	55.77	63.27	90.47	98.95	CYR61	chr1	protein_coding	cysteine-rich, angiogenic inducer, 61
ENSG00000137868.18	-0.723245	3.35622	0.000845673	0.0921945	1.79	2.35	1.2	1.32	STRA6	chr15	protein_coding	stimulated by retinoic acid 6
ENSG00000203441.2	-1.9091	-1.45806	0.000811561	0.0893291	0.09	0.91	0.13	0.12	LINC00449	chr13	antisense	long intergenic non-protein coding RNA 449
ENSG00000158246.7	0.874132	2.65834	0.000114649	0.0231739	1.4	1.95	2.75	3.43	FAM46B	chr1	protein_coding	family with sequence similarity 46, member B
ENSG00000196656.7	-1.23418	0.302487	0.000230039	0.0376779	2.62	3.24	1.33	1.15	AC004057.1	chr4	transcribed_processed_pseudogene	--
ENSG00000234913.1	2.49087	-1.58877	0.000188839	0.0324841	0.02	0.04	0.14	0.2	XXbac-B476C20.13	chr22	sense_intronic	--
ENSG00000105523.3	5.55566	-2.66411	0.000654738	0.0796484	0	0	0.03	0.16	FAM83E	chr19	protein_coding	family with sequence similarity 83, member E
ENSG00000102890.14	-0.676883	2.54119	0.00312467	0.202582	2.35	2.57	1.35	1.75	ELMO3	chr16	protein_coding	engulfment and cell motility 3
ENSG00000171931.12	2.16332	0.906802	1.12555e-12	4.28108e-09	0.2	0.13	0.75	0.78	FBXW10	chr17	protein_coding	F-box and WD repeat domain containing 10
ENSG00000169951.9	0.645812	2.25122	0.00603885	0.292393	1.12	1.09	1.58	1.91	ZNF764	chr16	protein_coding	zinc finger protein 764
ENSG00000276278.1	2.51079	-2.10935	0.0038478	0.22892	0	0.07	0.31	0.11	RP11-182J1.3	chr15	antisense	--
ENSG00000279806.1	0.824069	1.69102	0.00103589	0.104913	1.1	1.26	1.76	2.48	RP11-58O9.2	chr17	TEC	--
ENSG00000182782.7	-1.0225	0.377923	0.00170514	0.139977	0.6	0.85	0.42	0.28	HCAR2	chr12	protein_coding	hydroxycarboxylic acid receptor 2
ENSG00000187650.3	-1.43004	-0.693799	0.00145919	0.126458	0.27	0.36	0.11	0.12	VMAC	chr19	protein_coding	vimentin-type intermediate filament associated coiled-coil protein
ENSG00000138152.8	5.27298	-2.82508	0.00459383	0.244186	0	0	0.02	0.15	BTBD16	chr10	protein_coding	BTB (POZ) domain containing 16
ENSG00000213347.10	-0.916191	1.70735	0.000264384	0.0414581	0.95	1.33	0.59	0.61	MXD3	chr5	protein_coding	MAX dimerization protein 3
ENSG00000224614.1	1.00922	0.49623	0.00105077	0.105637	0.6	0.15	0.48	1.11	TNK2-AS1	chr3	antisense	TNK2 antisense RNA 1
ENSG00000250130.1	3.2825	-2.58901	0.0043742	0.244186	0.03	0	0	0.37	RP11-616K22.1	chr15	processed_pseudogene	--
ENSG00000171408.13	-1.21918	2.27641	2.87181e-07	0.000213712	1.13	0.97	0.53	0.38	PDE7B	chr6	protein_coding	phosphodiesterase 7B
ENSG00000250069.1	1.67109	-1.59072	0.00813041	0.344456	0.04	0.04	0.1	0.14	CTB-131B5.2	chr5	sense_intronic	--
ENSG00000109321.10	1.27193	1.0813	4.92092e-06	0.00221649	0.88	0.86	2.21	2.03	AREG	chr4	protein_coding	amphiregulin
ENSG00000272810.1	3.88931	-2.2132	0.00013766	0.0256108	0	0.06	0.5	0.52	U91328.22	chr6	lincRNA	--
ENSG00000232093.1	-0.854714	0.413396	0.00712561	0.320531	1.81	1.7	1.05	0.9	RP11-307C12.11	chr1	antisense	--
ENSG00000047346.12	0.846673	3.95218	6.01072e-05	0.0139972	1.35	1.36	2.21	2.71	FAM214A	chr15	protein_coding	family with sequence similarity 214, member A
ENSG00000235244.3	1.61185	-0.953618	0.00100744	0.10419	0.03	0.18	0.25	0.36	RP11-761E20.1	chrX	lincRNA	--
ENSG00000181143.15	-0.695029	4.53425	0.000765564	0.0878176	0.6	0.56	0.34	0.38	MUC16	chr19	protein_coding	mucin 16, cell surface associated
ENSG00000135333.13	-1.05477	-0.105043	0.00438131	0.244186	0.18	0.09	0.05	0.09	EPHA7	chr6	protein_coding	EPH receptor A7
ENSG00000170293.8	1.8123	-1.82494	0.00936362	0.361874	0.07	0.08	0.2	0.34	CMTM8	chr3	protein_coding	CKLF-like MARVEL transmembrane domain containing 8
ENSG00000173269.13	-0.813064	0.912302	0.00453561	0.244186	0.49	0.45	0.27	0.27	MMRN2	chr10	protein_coding	multimerin 2
ENSG00000196361.9	5.10196	-2.91559	0.00886752	0.352968	0	0	0.02	0.03	ELAVL3	chr19	protein_coding	ELAV like neuron-specific RNA binding protein 3
ENSG00000197363.9	1.08664	-0.359583	0.00422325	0.241756	0.16	0.08	0.26	0.26	ZNF517	chr8	protein_coding	zinc finger protein 517
ENSG00000231903.1	1.15072	-0.312095	0.0030791	0.200275	0.94	1.76	3.24	2.7	AC079354.5	chr2	antisense	--
ENSG00000249661.1	1.35481	-1.21527	0.00798334	0.342034	0.08	0.02	0.13	0.13	TNRC18P1	chr4	processed_pseudogene	trinucleotide repeat containing 18 pseudogene 1
ENSG00000068976.13	1.44917	-1.35588	0.00689212	0.314701	0.05	0.05	0.09	0.19	PYGM	chr11	protein_coding	phosphorylase, glycogen, muscle
ENSG00000235823.1	-0.928958	3.22518	2.14336e-05	0.00692183	3.94	4.6	2.3	2.2	OLMALINC	chr10	lincRNA	oligodendrocyte maturation-associated long intergenic non-coding RNA
ENSG00000124203.5	-0.980072	1.67708	0.000120908	0.0240275	0.38	0.41	0.17	0.23	ZNF831	chr20	protein_coding	zinc finger protein 831
ENSG00000158445.7	1.63839	-1.35427	0.00253175	0.176152	0.02	0.01	0.02	0.06	KCNB1	chr20	protein_coding	potassium channel, voltage gated Shab related subfamily B, member 1
ENSG00000128965.11	1.20419	2.44527	2.34504e-07	0.000195794	1.51	1.32	3.2	3.4	CHAC1	chr15	protein_coding	ChaC glutathione-specific gamma-glutamylcyclotransferase 1
ENSG00000214188.9	-1.94862	-1.42906	0.00179593	0.143641	0.17	0.25	0.04	0.06	ST7-OT4	chr7	sense_intronic	ST7 overlapping transcript 4
ENSG00000257557.2	-1.04845	0.00798582	0.00341575	0.213395	0.35	0.35	0.13	0.21	RP11-84G21.1	chr12	antisense	--
ENSG00000157856.10	3.13206	-2.10459	0.000398656	0.056182	0.01	0.01	0.08	0.15	DRC1	chr2	protein_coding	dynein regulatory complex subunit 1
ENSG00000198774.4	-0.64154	2.85338	0.00403755	0.23748	1.59	1.13	0.82	0.95	RASSF9	chr12	protein_coding	Ras association (RalGDS/AF-6) domain family (N-terminal) member 9
ENSG00000117480.15	2.02262	-1.52143	0.0012166	0.115863	0.05	0.04	0.21	0.19	FAAH	chr1	protein_coding	fatty acid amide hydrolase
ENSG00000231744.1	3.3941	-2.523	0.0043742	0.244186	0	0.05	0.33	0.28	RP11-164H5.1	chr9	processed_pseudogene	--
ENSG00000249641.2	0.884876	2.24274	0.000181173	0.0314819	1.74	2.47	4.15	3.6	HOXC13-AS	chr12	antisense	HOXC13 antisense RNA
ENSG00000124406.16	-0.882479	0.35009	0.0065645	0.304081	0.14	0.14	0.08	0.07	ATP8A1	chr4	protein_coding	ATPase, aminophospholipid transporter (APLT), class I, type 8A, member 1
ENSG00000275209.1	-5.2179	2.88819	4.45774e-64	1.52598e-59	237.87	281.53	9.4	4.11	FP236383.4	chr21	miRNA	--
ENSG00000172478.17	-1.63426	0.318485	1.08993e-06	0.000678374	0.52	0.66	0.22	0.15	C2orf54	chr2	protein_coding	chromosome 2 open reading frame 54
ENSG00000165695.9	2.21808	-2.00433	0.00411298	0.239448	0.01	0.04	0.08	0.19	AK8	chr9	protein_coding	adenylate kinase 8
ENSG00000281207.1	0.873442	1.38629	0.000915116	0.0960928	0.24	0.44	0.59	0.65	SLFNL1-AS1	chr1	antisense	SLFNL1 antisense RNA 1
ENSG00000180767.9	-0.82394	3.08533	0.000178259	0.0311335	5.33	5.41	3.33	2.76	CHST13	chr3	protein_coding	carbohydrate (chondroitin 4) sulfotransferase 13
ENSG00000139567.12	-1.43757	-0.235174	0.000245921	0.0393382	0.19	0.27	0.06	0.11	ACVRL1	chr12	protein_coding	activin A receptor type II-like 1
ENSG00000279203.1	1.63342	-1.35333	0.00487593	0.256394	0.13	0.34	0.41	1.06	AC005785.5	chr19	TEC	--
ENSG00000182111.8	5.09867	-2.91719	0.00886752	0.352968	0	0	0.03	0.01	ZNF716	chr7	protein_coding	zinc finger protein 716
ENSG00000183055.5	0.721961	1.05189	0.00931077	0.361874	1.13	2.81	2.17	4.34	FAM133CP	chr10	processed_pseudogene	family with sequence similarity 133, member C, pseudogene
ENSG00000280351.2	1.1038	-0.700621	0.00960687	0.365403	0.09	0.27	0.35	0.41	CTD-2561B21.8	chr17	TEC	--
ENSG00000243811.7	1.10539	-0.592855	0.00994409	0.368405	0.15	0.12	0.32	0.26	APOBEC3D	chr22	protein_coding	apolipoprotein B mRNA editing enzyme, catalytic polypeptide-like 3D
ENSG00000162949.16	1.15402	0.388043	0.000279793	0.0429501	0.33	0.18	0.47	0.7	CAPN13	chr2	protein_coding	calpain 13
ENSG00000137752.22	-1.08104	0.167029	0.00171413	0.140191	0.62	0.32	0.25	0.2	CASP1	chr11	protein_coding	caspase 1, apoptosis-related cysteine peptidase
ENSG00000007255.10	-1.29671	-0.238736	0.000631997	0.078958	0.93	1.55	0.68	0.29	TRAPPC6A	chr19	protein_coding	trafficking protein particle complex 6A
ENSG00000107099.15	-0.749952	2.5241	0.00104044	0.105063	0.81	0.78	0.49	0.46	DOCK8	chr9	protein_coding	dedicator of cytokinesis 8
ENSG00000151150.20	-1.16142	3.51498	8.30913e-08	9.13739e-05	0.77	0.72	0.38	0.29	ANK3	chr10	protein_coding	ankyrin 3, node of Ranvier (ankyrin G)
ENSG00000155962.12	-1.08132	0.498865	0.000601093	0.0762097	0.81	0.39	0.37	0.2	CLIC2	chrX	protein_coding	chloride intracellular channel 2
ENSG00000243244.5	-0.843871	1.23241	0.00165391	0.136976	0.38	0.56	0.31	0.2	STON1	chr2	protein_coding	stonin 1
ENSG00000272382.1	-2.06375	-1.52967	0.000778426	0.0879302	0.4	0.46	0.09	0.11	CTD-2035E11.4	chr5	lincRNA	--
ENSG00000134215.15	-1.16203	3.1089	1.57032e-07	0.000145284	2.13	1.95	1.02	0.81	VAV3	chr1	protein_coding	vav 3 guanine nucleotide exchange factor
ENSG00000275632.1	0.744794	1.79311	0.00274895	0.185972	3.86	4.88	5.93	8.85	RP5-967N21.11	chr20	lincRNA	--
ENSG00000251179.1	2.58942	-1.52166	7.65339e-05	0.0171236	0.14	0.04	0.65	0.54	TMEM92-AS1	chr17	antisense	TMEM92 antisense RNA 1
ENSG00000097096.8	0.744027	2.44004	0.00126259	0.116185	0.67	0.64	0.94	1.27	SYDE2	chr1	protein_coding	synapse defective 1, Rho GTPase, homolog 2 (C. elegans)
ENSG00000230897.1	-1.71539	-1.75466	0.00936362	0.361874	1.04	0.27	0.25	0.15	RPS18P12	chr17	processed_pseudogene	ribosomal protein S18 pseudogene 12
ENSG00000131650.13	-0.663875	2.16021	0.00491365	0.257573	1.46	2.26	1.26	1.08	KREMEN2	chr16	protein_coding	kringle containing transmembrane protein 2
ENSG00000280119.1	2.87199	-2.26921	0.00195962	0.153505	0.01	0.01	0.04	0.06	AC093642.1	chr2	TEC	--
ENSG00000219747.1	-1.48793	-1.19701	0.00578666	0.28587	1.58	0.75	0.43	0.41	RP1-292B18.1	chr6	processed_pseudogene	--
ENSG00000231826.5	5.10361	-2.9148	0.00886752	0.352968	0	0	0.04	0.08	AC016735.2	chr2	lincRNA	--
ENSG00000227388.2	1.10935	-0.489482	0.00436901	0.244186	0.53	0.22	0.91	0.78	RP11-112J3.16	chr9	lincRNA	--
ENSG00000133466.13	-0.612299	4.17797	0.00331215	0.208617	5.82	7.05	3.99	4.47	C1QTNF6	chr22	protein_coding	C1q and tumor necrosis factor related protein 6
ENSG00000258469.1	1.44382	-0.433568	0.000381587	0.055116	0.59	0.52	1.37	1.71	CHMP4BP1	chr14	processed_pseudogene	charged multivesicular body protein 4B pseudogene 1
ENSG00000112499.12	3.26708	-2.59561	0.0077779	0.336528	0	0.01	0.05	0.01	SLC22A2	chr6	protein_coding	solute carrier family 22 (organic cation transporter), member 2
ENSG00000255150.1	0.666922	2.42523	0.00412726	0.239872	2.31	2.72	3.81	4.22	EID3	chr12	protein_coding	EP300 interacting inhibitor of differentiation 3
ENSG00000156232.7	0.822171	4.53987	6.95008e-05	0.015756	2.64	3.25	5.07	5.41	WHAMM	chr15	protein_coding	WAS protein homolog associated with actin, golgi membranes and microtubules
ENSG00000095752.6	1.41219	2.62847	1.18721e-09	3.1262e-06	1.03	1.52	3.44	3.34	IL11	chr19	protein_coding	interleukin 11
ENSG00000172425.10	3.27868	-2.00728	0.000137394	0.0256108	0.06	0	0.36	0.35	TTC36	chr11	protein_coding	tetratricopeptide repeat domain 36
ENSG00000233695.2	-0.992802	2.38931	2.347e-05	0.00737088	0.73	0.99	0.38	0.49	GAS6-AS1	chr13	antisense	GAS6 antisense RNA 1
ENSG00000108375.12	-1.79414	-0.990661	0.000394052	0.0561145	0.07	0.1	0.02	0.03	RNF43	chr17	protein_coding	ring finger protein 43
ENSG00000149256.14	-3.06613	-2.5979	0.0077779	0.336528	0.01	0.01	0	0	TENM4	chr11	protein_coding	teneurin transmembrane protein 4
ENSG00000060566.13	-1.56153	-0.265499	5.48145e-05	0.0132044	0.36	0.42	0.1	0.17	CREB3L3	chr19	protein_coding	cAMP responsive element binding protein 3-like 3
ENSG00000259456.3	1.35888	-0.66554	0.00180452	0.143975	0.2	0.43	0.93	0.65	ADNP-AS1	chr20	antisense	ADNP antisense RNA 1
ENSG00000183798.4	0.777095	1.15183	0.0043675	0.244186	0.49	0.25	0.55	0.76	EMILIN3	chr20	protein_coding	elastin microfibril interfacer 3
ENSG00000047457.13	-1.41174	2.2584	4.82722e-09	8.70936e-06	1.56	1.03	0.51	0.47	CP	chr3	protein_coding	ceruloplasmin (ferroxidase)
ENSG00000238269.8	5.67304	-2.5926	0.000654738	0.0796484	0	0	0.34	0.4	PAGE2B	chrX	protein_coding	P antigen family, member 2B
ENSG00000179240.8	-0.725839	1.13118	0.00864256	0.352968	0.34	0.55	0.23	0.31	RP11-111M22.2	chr11	protein_coding	--
ENSG00000174898.15	2.67118	-2.388	0.00561495	0.281834	0	0.02	0.03	0.13	CATSPERD	chr19	protein_coding	catsper channel auxiliary subunit delta
ENSG00000103723.12	3.41231	-1.91399	4.73541e-05	0.0119529	0	0	0.05	0.04	AP3B2	chr15	protein_coding	adaptor-related protein complex 3, beta 2 subunit
ENSG00000232133.1	0.986446	0.54288	0.00128992	0.118066	0.52	0.57	1.03	1.15	IMPDH1P10	chr2	processed_pseudogene	IMP (inosine monophosphate) dehydrogenase 1 pseudogene 10
ENSG00000239351.1	1.59756	-1.15926	0.00161913	0.135186	0.27	0.15	0.68	0.63	NPM1P29	chr3	processed_pseudogene	nucleophosmin 1 (nucleolar phosphoprotein B23, numatrin) pseudogene 29
ENSG00000279767.1	1.78216	-1.52245	0.00181865	0.144446	0.11	0.08	0.36	0.31	AL513523.2	chr1	protein_coding	--
ENSG00000142182.8	-2.04078	-1.06618	0.000129946	0.0249906	0.36	0.32	0.07	0.1	DNMT3L	chr21	protein_coding	DNA (cytosine-5-)-methyltransferase 3-like
ENSG00000124145.6	0.637623	6.70685	0.00144743	0.125758	27.81	28.1	44.23	43.37	SDC4	chr20	protein_coding	syndecan 4
ENSG00000231136.1	2.43117	-2.16151	0.00625645	0.294191	0.23	0	0.82	0.58	AP000705.6	chr21	processed_pseudogene	--
ENSG00000054356.13	2.34295	-2.21264	0.00625645	0.294191	0.01	0.02	0.04	0.08	PTPRN	chr2	protein_coding	protein tyrosine phosphatase, receptor type, N
ENSG00000253217.1	-1.42775	-0.771727	0.00209085	0.159763	0.97	1.51	0.42	0.49	KB-1991G8.1	chr8	lincRNA	--
ENSG00000120327.6	-0.897858	0.0887716	0.00987407	0.367002	0.22	0.26	0.12	0.14	PCDHB14	chr5	protein_coding	protocadherin beta 14
ENSG00000260220.5	-0.844955	1.00662	0.00301462	0.196983	0.51	0.6	0.29	0.34	WI2-2610K16.2	chr9	protein_coding	--
ENSG00000273210.1	-5.30522	-2.74873	0.00238979	0.169911	0.12	0.53	0	0	AP001437.1	chr21	antisense	--
ENSG00000141294.9	1.35243	-0.953506	0.00328331	0.208617	0.06	0.19	0.22	0.4	LRRC46	chr17	protein_coding	leucine rich repeat containing 46
ENSG00000183426.15	1.24319	0.911609	1.60595e-05	0.0054975	0.64	0.99	2.13	1.71	NPIPA1	chr16	protein_coding	nuclear pore complex interacting protein family, member A1
ENSG00000177595.17	-0.629016	2.04108	0.00957928	0.365403	1.18	1.76	0.7	1.22	PIDD1	chr11	protein_coding	p53-induced death domain protein 1
ENSG00000259354.5	1.34583	-0.959387	0.0044356	0.244186	0.05	0.08	0.18	0.16	RP11-519G16.3	chr15	antisense	--
ENSG00000249779.1	5.89618	-2.45224	9.67476e-05	0.0201943	0	0	0.1	0.3	RP11-447H19.3	chr5	processed_pseudogene	--
ENSG00000163884.3	3.00063	-1.47876	5.60598e-06	0.00239377	0.01	0.04	0.09	0.3	KLF15	chr3	protein_coding	Kruppel-like factor 15
ENSG00000262877.4	-0.982152	0.745151	0.00089817	0.0951893	0.94	1.52	0.5	0.75	RP11-1055B8.4	chr17	lincRNA	--
ENSG00000145107.15	1.18751	0.410706	0.000158756	0.028305	0.44	0.29	0.58	1.13	TM4SF19	chr3	protein_coding	transmembrane 4 L six family member 19
ENSG00000163359.15	-1.76709	-1.91893	0.00986878	0.367002	0.01	0.04	0.01	0.01	COL6A3	chr2	protein_coding	collagen, type VI, alpha 3
ENSG00000234936.1	-3.19022	-2.52703	0.0043742	0.244186	0.33	0.54	0	0.08	AC010883.5	chr2	antisense	--
ENSG00000180155.18	-2.33997	-1.79251	0.00102709	0.104713	0.05	0.06	0.01	0.01	LYNX1	chr8	protein_coding	Ly6/neurotoxin 1
ENSG00000271344.1	1.47522	-0.303866	0.00015787	0.0282942	0.29	0.26	0.52	1.09	RP11-274B21.9	chr7	lincRNA	--
ENSG00000178297.12	-1.75049	-0.815862	0.000274712	0.04236	0.2	0.21	0.06	0.06	TMPRSS9	chr19	protein_coding	transmembrane protease, serine 9
ENSG00000278983.1	1.22484	-0.687378	0.00491061	0.257573	0.06	0.11	0.26	0.13	RP11-426J5.3	chr18	TEC	--
ENSG00000176896.8	-0.914823	-0.0471451	0.00896011	0.355003	0.46	0.21	0.21	0.15	TCEANC	chrX	protein_coding	transcription elongation factor A (SII) N-terminal and central domain containing
ENSG00000272695.1	3.05146	-2.15692	0.000678586	0.0806575	0.01	0.02	0.09	0.19	GAS6-AS2	chr13	lincRNA	GAS6 antisense RNA 2 (head to head)
ENSG00000159307.18	-1.0859	1.50644	3.30772e-05	0.00935785	0.25	0.36	0.12	0.17	SCUBE1	chr22	protein_coding	signal peptide, CUB domain, EGF-like 1
ENSG00000249222.1	5.09539	-2.91878	0.00886752	0.352968	0	0	0.29	0	ATP5L2	chr22	protein_coding	ATP synthase, H+ transporting, mitochondrial Fo complex, subunit G2
ENSG00000267226.2	0.700728	3.12483	0.00134912	0.121508	6.52	3.12	6	10.09	RP11-126O1.5	chr18	antisense	--
ENSG00000186710.11	2.66328	-2.39188	0.00946125	0.361874	0	0.04	0.15	0.11	CCDC42B	chr12	protein_coding	coiled-coil domain containing 42B
ENSG00000120915.13	-0.78043	1.328	0.00326082	0.208617	0.75	1.01	0.52	0.5	EPHX2	chr8	protein_coding	epoxide hydrolase 2, cytoplasmic
ENSG00000235636.1	1.88157	-0.868262	6.85166e-05	0.0156364	0.18	0.24	0.88	0.69	NUS1P1	chrX	processed_pseudogene	nuclear undecaprenyl pyrophosphate synthase 1 homolog (S. cerevisiae) pseudogene 1
ENSG00000116285.12	0.819556	7.39959	4.18638e-05	0.0111044	24.15	28.33	40.99	52.21	ERRFI1	chr1	protein_coding	ERBB receptor feedback inhibitor 1
ENSG00000184305.14	-1.04283	0.607538	0.000638741	0.0794888	0.26	0.19	0.13	0.09	CCSER1	chr4	protein_coding	coiled-coil serine-rich protein 1
ENSG00000184227.7	-1.41701	1.3193	2.60991e-07	0.000208349	1.55	2.13	0.64	0.75	ACOT1	chr14	protein_coding	acyl-CoA thioesterase 1
ENSG00000183615.5	-0.836593	0.574713	0.00574749	0.28587	1.59	1.89	1.05	0.9	FAM167B	chr1	protein_coding	family with sequence similarity 167, member B
ENSG00000257900.2	1.43437	-0.983797	0.00260718	0.179938	0.29	0.5	1.26	0.86	RP11-454K7.1	chr14	lincRNA	--
ENSG00000154548.8	1.1223	-0.700542	0.00960687	0.365403	0.13	0.03	0.12	0.27	SRSF12	chr6	protein_coding	serine/arginine-rich splicing factor 12
ENSG00000198758.10	-0.826956	2.14553	0.000514761	0.0685653	1.74	2.57	1.39	1.03	EPS8L3	chr1	protein_coding	EPS8-like 3
ENSG00000255311.5	-5.56389	-2.59624	0.000654738	0.0796484	0.02	0.2	0	0	RP11-160H12.2	chr11	antisense	--
ENSG00000173868.11	-1.38337	-0.0309266	0.000128686	0.0249906	0.45	0.63	0.24	0.17	PHOSPHO1	chr17	protein_coding	phosphatase, orphan 1
ENSG00000120833.13	0.736142	2.05739	0.00212658	0.161055	0.45	0.43	0.78	0.7	SOCS2	chr12	protein_coding	suppressor of cytokine signaling 2
ENSG00000142611.16	-1.63842	0.868089	4.03987e-08	5.31895e-05	0.27	0.26	0.09	0.09	PRDM16	chr1	protein_coding	PR domain containing 16
ENSG00000138670.16	-1.15936	3.86642	5.4327e-08	6.64186e-05	2.17	1.83	0.98	0.82	RASGEF1B	chr4	protein_coding	RasGEF domain family, member 1B
ENSG00000147689.16	1.01804	2.92781	5.04674e-06	0.00224364	0.64	0.94	1.3	1.91	FAM83A	chr8	protein_coding	family with sequence similarity 83, member A
ENSG00000169403.11	-1.23997	-0.812251	0.0078061	0.336528	0.13	0.14	0.04	0.08	PTAFR	chr1	protein_coding	platelet-activating factor receptor
ENSG00000197044.10	0.816325	2.43336	0.000393202	0.0561145	0.93	0.64	1.31	1.52	ZNF441	chr19	protein_coding	zinc finger protein 441
ENSG00000082497.11	0.790024	0.710612	0.00660994	0.304948	0.24	0.15	0.32	0.37	SERTAD4	chr1	protein_coding	SERTA domain containing 4
ENSG00000139865.16	-3.67658	-2.22377	0.000435194	0.0597596	0.07	0	0	0.01	TTC6	chr14	protein_coding	tetratricopeptide repeat domain 6
ENSG00000198208.11	0.71256	1.85642	0.00347849	0.214165	0.54	0.33	0.59	0.89	RPS6KL1	chr14	protein_coding	ribosomal protein S6 kinase-like 1
ENSG00000196557.10	-0.629205	4.85928	0.00211668	0.160661	3.09	4.73	2.43	2.63	CACNA1H	chr16	protein_coding	calcium channel, voltage-dependent, T type, alpha 1H subunit
ENSG00000277399.4	-3.0679	-2.59697	0.0077779	0.336528	0.01	0.03	0	0	GPR179	chr17	protein_coding	G protein-coupled receptor 179
ENSG00000087074.7	1.18728	6.18533	4.83401e-09	8.70936e-06	14.73	18.77	37.36	39.21	PPP1R15A	chr19	protein_coding	protein phosphatase 1, regulatory subunit 15A
ENSG00000224271.5	1.09399	1.64674	1.54814e-05	0.00546348	1.42	0.47	1.32	2.91	RP11-191L9.4	chr22	lincRNA	--
ENSG00000278576.1	1.99397	-1.00332	4.21702e-05	0.0111044	0.07	0.03	0.17	0.23	RP11-507K2.6	chr14	sense_intronic	--
ENSG00000185650.9	0.847454	5.76792	2.80817e-05	0.00821617	6.67	7.4	10.34	15.19	ZFP36L1	chr14	protein_coding	ZFP36 ring finger protein-like 1
ENSG00000267298.1	5.10691	-2.9132	0.00886752	0.352968	0	0	0.05	0.42	AC006116.19	chr19	sense_intronic	--
ENSG00000256304.1	0.740794	1.71821	0.00344134	0.213395	0.89	1.07	1.94	1.33	CCDC150P1	chr12	processed_pseudogene	coiled-coil domain containing 150 pseudogene 1
ENSG00000186198.3	-1.20626	-0.776585	0.00594379	0.288989	0.62	0.75	0.49	0.07	SLC51B	chr15	protein_coding	solute carrier family 51, beta subunit
ENSG00000183508.4	-0.883011	1.05386	0.00156251	0.131097	0.39	0.41	0.18	0.27	FAM46C	chr1	protein_coding	family with sequence similarity 46, member C
ENSG00000197576.13	-1.61049	-1.01578	0.000783439	0.0879302	0.23	0.44	0.15	0.06	HOXA4	chr7	protein_coding	homeobox A4
ENSG00000264424.1	-1.90213	-1.83256	0.00644775	0.300707	0.05	0.05	0	0.02	MYH4	chr17	protein_coding	myosin, heavy chain 4, skeletal muscle
ENSG00000261770.1	0.896091	1.61353	0.000398945	0.056182	0.47	0.56	0.84	1.09	CTC-459F4.1	chr19	lincRNA	--
ENSG00000168936.10	-0.845842	1.49094	0.00116111	0.111964	1.12	1.09	0.57	0.67	TMEM129	chr4	protein_coding	transmembrane protein 129, E3 ubiquitin protein ligase
ENSG00000139438.5	1.08563	1.09861	8.63368e-05	0.0188247	0.32	0.38	0.63	0.87	FAM222A	chr12	protein_coding	family with sequence similarity 222, member A
ENSG00000269399.2	0.88004	0.229215	0.0076687	0.336528	0.21	0.49	0.67	0.58	CTD-3222D19.12	chr19	lincRNA	--
ENSG00000254165.1	1.30741	-0.265579	0.000407239	0.0566691	0.68	0.43	1.22	1.61	RP11-503E24.2	chr8	antisense	--
ENSG00000128564.6	1.38722	1.44186	1.47768e-07	0.000140511	0.54	0.43	1.22	1.35	VGF	chr7	protein_coding	VGF nerve growth factor inducible
ENSG00000248712.7	-1.31398	0.00628901	0.000190327	0.0325764	0.43	0.92	0.35	0.17	CCDC153	chr11	protein_coding	coiled-coil domain containing 153
ENSG00000105289.14	-1.88319	1.91281	2.68384e-13	1.31247e-09	1.33	1.57	0.42	0.37	TJP3	chr19	protein_coding	tight junction protein 3
ENSG00000251095.6	-1.73343	4.04822	1.05698e-15	6.0304e-12	4.55	4.32	1.49	1.19	RP11-115D19.1	chr4	antisense	--
ENSG00000271334.5	1.07648	0.77101	0.000215837	0.035997	1.95	1.17	3.89	2.8	CTD-2078B5.2	chr5	lincRNA	--
ENSG00000116717.11	1.23156	5.77589	1.51703e-09	3.70936e-06	20.19	18.85	44.46	48.04	GADD45A	chr1	protein_coding	growth arrest and DNA-damage-inducible, alpha
ENSG00000239628.1	5.10196	-2.91559	0.00886752	0.352968	0	0	0.25	0.29	RP11-543D10.2	chr3	lincRNA	--
ENSG00000273466.1	0.949281	0.67431	0.00135234	0.121508	1.16	1.32	1.86	3.01	RP11-548H3.1	chr2	antisense	--
ENSG00000119227.7	-1.63218	-1.63308	0.00876385	0.352968	0.07	0.19	0.03	0.05	PIGZ	chr3	protein_coding	phosphatidylinositol glycan anchor biosynthesis, class Z
ENSG00000273320.1	2.45037	-1.41194	5.90428e-05	0.0138435	0.09	0.11	0.17	1.03	RP11-22N19.2	chr7	antisense	--
ENSG00000197977.3	-5.55425	-2.60132	0.00124834	0.115863	0.08	0	0	0	ELOVL2	chr6	protein_coding	ELOVL fatty acid elongase 2
ENSG00000250874.1	1.46657	-0.807172	0.00123456	0.115863	0.16	0.17	0.57	0.35	CTC-480C2.1	chr5	lincRNA	--
ENSG00000102886.14	-0.976034	0.26936	0.00297834	0.196067	0.76	1.18	0.41	0.58	GDPD3	chr16	protein_coding	glycerophosphodiester phosphodiesterase domain containing 3
ENSG00000198342.9	0.99392	0.76045	0.000851205	0.0922103	0.18	0.13	0.33	0.3	ZNF442	chr19	protein_coding	zinc finger protein 442
ENSG00000260103.2	1.29169	-1.15973	0.00986795	0.367002	0.06	0.05	0.15	0.14	RP11-10O17.1	chr15	transcribed_processed_pseudogene	--
ENSG00000154803.12	0.729052	3.15317	0.000866869	0.0929447	1.62	1.35	2.21	2.76	FLCN	chr17	protein_coding	folliculin
ENSG00000124374.8	-0.842099	1.98927	0.000508776	0.0682996	0.76	0.65	0.42	0.38	PAIP2B	chr2	protein_coding	poly(A) binding protein interacting protein 2B
ENSG00000259881.1	-1.73794	-0.730945	0.000142053	0.0258657	0.18	0.4	0.08	0.09	RP11-830F9.5	chr16	antisense	--
ENSG00000026751.16	5.4188	-2.74355	0.00238979	0.169911	0	0	0.03	0.08	SLAMF7	chr1	protein_coding	SLAM family member 7
ENSG00000111801.15	-0.849042	1.29854	0.00162795	0.135591	0.97	0.85	0.41	0.62	BTN3A3	chr6	protein_coding	butyrophilin, subfamily 3, member A3
ENSG00000146839.18	2.77701	-2.32597	0.00332134	0.208617	0	0.01	0.01	0.04	ZAN	chr7	protein_coding	zonadhesin (gene/pseudogene)
ENSG00000196778.2	1.04762	1.23675	9.35848e-05	0.0200225	1.63	0.95	1.76	3.75	OR52K1	chr11	protein_coding	olfactory receptor, family 52, subfamily K, member 1
ENSG00000163141.18	1.48993	-1.32835	0.00487593	0.256394	0.04	0.09	0.19	0.18	BNIPL	chr1	protein_coding	BCL2/adenovirus E1B 19kD interacting protein like
ENSG00000272183.1	2.77013	-2.33029	0.00561495	0.281834	0.04	0.05	0.35	0.31	RP11-523H20.3	chr2	antisense	--
ENSG00000071246.10	-2.29507	-2.11569	0.00625645	0.294191	0.06	0.02	0.01	0.01	VASH1	chr14	protein_coding	vasohibin 1
ENSG00000272755.1	-1.68711	-1.60336	0.00595166	0.288989	0.85	0.38	0.31	0.06	RP11-326G21.1	chr1	lincRNA	--
ENSG00000139714.12	-1.43286	-0.771908	0.00156089	0.131097	0.12	0.24	0.08	0.05	MORN3	chr12	protein_coding	MORN repeat containing 3
ENSG00000177692.11	-0.92106	0.521418	0.00243445	0.171121	0.6	0.69	0.46	0.2	DNAJC28	chr21	protein_coding	DnaJ (Hsp40) homolog, subfamily C, member 28
ENSG00000267559.5	1.99302	-1.9115	0.00644775	0.300707	0.04	0.03	0.08	0.2	RP11-383M4.6	chr9	lincRNA	--
ENSG00000185513.14	-0.828381	0.732544	0.00507025	0.263776	0.34	0.62	0.23	0.32	L3MBTL1	chr20	protein_coding	l(3)mbt-like 1 (Drosophila)
ENSG00000169918.9	-1.24044	-1.06534	0.00888839	0.352978	0.04	0.06	0.03	0.01	OTUD7A	chr15	protein_coding	OTU deubiquitinase 7A
ENSG00000136490.8	1.72666	-1.17975	0.000570137	0.0725536	0.03	0.06	0.09	0.2	LIMD2	chr17	protein_coding	LIM domain containing 2
ENSG00000226578.1	-4.99061	-2.91916	0.00886752	0.352968	0.11	0.21	0	0	RP11-258F22.1	chr10	lincRNA	--
ENSG00000249119.1	1.1005	0.244375	0.000848468	0.0922056	1.07	1.4	2.21	3.15	MTND6P4	chr5	processed_pseudogene	MT-ND6 pseudogene 4
ENSG00000157514.16	-0.619687	4.58047	0.00261465	0.18009	6.88	7.2	4.96	4.25	TSC22D3	chrX	protein_coding	TSC22 domain family, member 3
ENSG00000105639.18	-0.914173	1.32405	0.000640889	0.0794888	0.45	0.53	0.22	0.31	JAK3	chr19	protein_coding	Janus kinase 3
ENSG00000144063.3	0.665637	2.81666	0.00285956	0.190075	1.37	1.8	2.04	3.03	MALL	chr2	protein_coding	mal, T-cell differentiation protein-like
ENSG00000177606.6	1.01376	6.61514	4.87545e-07	0.000340605	14.78	18.11	31.82	34.89	JUN	chr1	protein_coding	jun proto-oncogene
ENSG00000214940.8	-2.74285	-0.52723	1.40421e-08	2.289e-05	1.14	0.02	0	0.19	NPIPA8	chr16	protein_coding	nuclear pore complex interacting protein family, member A8
ENSG00000256950.2	1.11496	-0.166813	0.00193421	0.151862	0.79	0.85	1.5	2.1	RP11-87C12.2	chr12	protein_coding	--
ENSG00000186480.12	-0.736796	7.20341	0.000229255	0.0376779	55.05	51.68	31.68	32.91	INSIG1	chr7	protein_coding	insulin induced gene 1
ENSG00000108556.7	1.23299	-0.818208	0.00594379	0.288989	0.14	0.07	0.11	0.44	CHRNE	chr17	protein_coding	cholinergic receptor, nicotinic, epsilon (muscle)
ENSG00000171130.17	-0.7469	1.66083	0.00301926	0.196983	0.94	1.47	0.75	0.67	ATP6V0E2	chr7	protein_coding	ATPase, H+ transporting V0 subunit e2
ENSG00000235613.2	0.889761	0.0860417	0.00828432	0.349093	0.25	0.5	0.46	0.95	NSRP1P1	chr1	processed_pseudogene	nuclear speckle splicing regulatory protein 1 pseudogene 1
ENSG00000143365.16	-1.03613	0.637994	0.000788517	0.0882108	0.52	0.58	0.23	0.31	RORC	chr1	protein_coding	RAR-related orphan receptor C
ENSG00000225339.3	1.0339	-0.344846	0.0060592	0.292551	0.12	0.09	0.23	0.2	RP11-513I15.6	chr6	processed_transcript	--
ENSG00000148143.12	0.661241	3.94126	0.00167173	0.137564	1.02	0.98	1.46	1.73	ZNF462	chr9	protein_coding	zinc finger protein 462
ENSG00000141854.7	-0.998449	0.0381733	0.00382868	0.22892	0.72	0.7	0.45	0.25	CTB-55O6.8	chr19	protein_coding	--
ENSG00000279095.1	0.624527	2.4403	0.00693475	0.315678	1.35	2.42	2.67	3.13	AC092066.1	chr19	TEC	--
ENSG00000226312.7	1.82083	-1.35883	0.00175035	0.141846	0.09	0.13	0.43	0.38	CFLAR-AS1	chr2	antisense	CFLAR antisense RNA 1
ENSG00000204175.5	-0.676082	1.76567	0.00705274	0.318929	1.5	2.24	1.07	1.28	GPRIN2	chr10	protein_coding	G protein regulated inducer of neurite outgrowth 2
ENSG00000178750.2	5.09703	-2.91798	0.00886752	0.352968	0	0	0.17	0.03	STX19	chr3	protein_coding	syntaxin 19
ENSG00000197901.11	2.55963	-2.45245	0.00946125	0.361874	0.01	0.01	0.03	0.15	SLC22A6	chr11	protein_coding	solute carrier family 22 (organic anion transporter), member 6
ENSG00000266805.1	0.836806	0.877683	0.00289117	0.191063	0.46	0.18	0.37	0.83	RP11-61L19.1	chr18	sense_intronic	--
ENSG00000185955.4	1.11368	-0.431239	0.00583061	0.286265	0.29	0.49	0.63	1.07	C7orf61	chr7	protein_coding	chromosome 7 open reading frame 61
ENSG00000254505.8	-0.775858	0.938591	0.00689489	0.314701	1.81	1.14	0.97	0.77	CHMP4A	chr14	protein_coding	charged multivesicular body protein 4A
ENSG00000196866.2	1.24057	1.32743	4.31524e-06	0.0019962	3.52	3.1	9.01	6.75	HIST1H2AD	chr6	protein_coding	histone cluster 1, H2ad
ENSG00000164463.12	0.605795	3.96768	0.00384695	0.22892	1.35	1.18	1.85	2.04	CREBRF	chr5	protein_coding	CREB3 regulatory factor
ENSG00000172927.7	0.681933	2.31576	0.00353238	0.216315	1.15	1.58	2.02	2.37	MYEOV	chr11	protein_coding	myeloma overexpressed
ENSG00000237248.4	-1.00552	-0.372255	0.00941338	0.361874	0.4	0.27	0.2	0.14	LINC00987	chr12	lincRNA	long intergenic non-protein coding RNA 987
ENSG00000231924.9	1.16107	0.0527524	0.000886573	0.0942521	0.18	0.18	0.45	0.36	PSG1	chr19	protein_coding	pregnancy specific beta-1-glycoprotein 1
ENSG00000268089.2	2.44196	-2.15616	0.0038478	0.22892	0.01	0	0.01	0.07	GABRQ	chrX	protein_coding	gamma-aminobutyric acid (GABA) A receptor, theta
ENSG00000244255.5	-0.924886	2.30764	8.8413e-05	0.0191554	1.23	1.59	0.74	0.74	XXbac-BPG116M5.17	chr6	protein_coding	--
ENSG00000237296.9	0.745285	0.89865	0.00926242	0.361541	0.26	0.22	0.44	0.36	SMG1P1	chr16	transcribed_unprocessed_pseudogene	SMG1 pseudogene 1
ENSG00000280010.1	0.898398	0.112385	0.00905192	0.357482	0.73	0.42	0.89	1.32	AP001350.4	chr11	TEC	--
ENSG00000181035.13	-0.83251	1.96773	0.000658463	0.0796484	1.27	1.55	0.68	0.92	SLC25A42	chr19	protein_coding	solute carrier family 25, member 42
ENSG00000250072.5	2.34355	-2.21142	0.00625645	0.294191	0	0.03	0.04	0.1	CTC-529P8.1	chr5	lincRNA	--
ENSG00000120217.13	1.55981	-1.08316	0.00154332	0.130126	0.05	0.05	0.19	0.11	CD274	chr9	protein_coding	CD274 molecule
ENSG00000237017.1	2.66171	-2.39266	0.00946125	0.361874	0	0.01	0.06	0.03	AC012314.8	chr19	antisense	--
ENSG00000188223.9	0.591834	3.15807	0.0069087	0.314912	5.03	7.25	8.33	10.24	AC002398.9	chr19	protein_coding	--
ENSG00000254463.1	-2.21354	-2.1622	0.00625645	0.294191	0.17	0.82	0	0.21	RP11-484D2.3	chr11	processed_pseudogene	--
ENSG00000137171.14	-0.61728	3.80372	0.00344655	0.213395	4.37	4.97	3.35	2.75	KLC4	chr6	protein_coding	kinesin light chain 4
ENSG00000253605.1	-1.83563	-1.87875	0.00986878	0.367002	0.36	0.22	0.12	0.04	HNRNPA1P38	chr8	processed_pseudogene	heterogeneous nuclear ribonucleoprotein A1pseudogene 38
ENSG00000137869.13	-1.90704	-1.63484	0.00274407	0.185972	0.04	0.09	0.02	0.01	CYP19A1	chr15	protein_coding	cytochrome P450, family 19, subfamily A, polypeptide 1
ENSG00000273399.2	-5.15864	-2.83027	0.00459383	0.244186	0	0.49	0	0	RP11-408A13.3	chr9	lincRNA	--
ENSG00000074706.13	2.73191	-1.20985	1.27892e-06	0.000742034	0.02	0	0.07	0.1	IPCEF1	chr6	protein_coding	interaction protein for cytohesin exchange factors 1
ENSG00000166912.16	0.796636	3.58375	0.00019844	0.0336288	1.36	1.38	2.1	2.7	MTMR10	chr15	protein_coding	myotubularin related protein 10
ENSG00000137573.13	-1.28249	0.565842	5.39681e-05	0.0131024	0.29	0.28	0.09	0.15	SULF1	chr8	protein_coding	sulfatase 1
ENSG00000260296.1	2.96756	-2.21046	0.00115397	0.111589	0.02	0.03	0.1	0.35	RP11-395I6.3	chr4	sense_overlapping	--
ENSG00000137033.11	-1.45244	-1.2235	0.00451921	0.244186	0.18	0.17	0.08	0.04	IL33	chr9	protein_coding	interleukin 33
ENSG00000023608.4	0.88266	5.04531	1.58976e-05	0.0054975	8.32	7.26	13.7	15.32	SNAPC1	chr14	protein_coding	small nuclear RNA activating complex, polypeptide 1, 43kDa
ENSG00000235884.3	0.996767	1.41935	0.000135225	0.0256108	0.87	1.04	1.24	2.63	LINC00941	chr12	lincRNA	long intergenic non-protein coding RNA 941
ENSG00000213842.2	1.91353	-1.58999	0.00271004	0.184434	0.05	0.15	0.35	0.44	SUGT1P2	chr3	processed_pseudogene	SUGT1 pseudogene 2
ENSG00000259845.1	-1.83476	-1.87757	0.00986878	0.367002	0.13	0.1	0.04	0.03	HERC2P10	chr15	unprocessed_pseudogene	hect domain and RLD 2 pseudogene 10
ENSG00000142627.12	0.641003	7.34184	0.00132	0.120497	26.07	31.24	41.66	48.2	EPHA2	chr1	protein_coding	EPH receptor A2
ENSG00000253415.1	0.98592	0.00405659	0.00464107	0.246315	0.77	0.26	1.05	1.07	RP11-44N12.4	chr8	processed_pseudogene	--
ENSG00000201129.1	-5.15413	-2.83261	0.00459383	0.244186	0.98	0.9	0	0	SNORA58	chr1	snoRNA	small nucleolar RNA, H/ACA box 58
ENSG00000141506.13	-1.6379	-1.63326	0.00595166	0.288989	0.02	0.13	0.03	0.01	PIK3R5	chr17	protein_coding	phosphoinositide-3-kinase, regulatory subunit 5
ENSG00000174473.15	-1.30889	0.750585	1.59479e-05	0.0054975	0.38	0.28	0.1	0.18	GALNTL6	chr4	protein_coding	polypeptide N-acetylgalactosaminyltransferase-like 6
ENSG00000211454.13	-2.21051	-1.2507	6.84518e-05	0.0156364	0.34	0.44	0.09	0.08	AKR7L	chr1	polymorphic_pseudogene	aldo-keto reductase family 7-like (gene/pseudogene)
ENSG00000242588.5	1.2818	-1.16308	0.00986795	0.367002	0.14	0.22	0.62	0.24	RP11-274B21.14	chr7	processed_transcript	--
ENSG00000164610.8	0.647933	4.99488	0.00151417	0.129259	16.12	23.69	32.66	29.73	RP9	chr7	protein_coding	retinitis pigmentosa 9 (autosomal dominant)
ENSG00000263914.1	1.95804	-1.738	0.00414868	0.240301	0.1	0.06	0.08	0.61	RP11-846F4.5	chr17	unprocessed_pseudogene	--
ENSG00000214121.4	2.2738	-0.801785	1.37637e-06	0.000785264	0.31	0.2	1.3	1.3	PRDX1P1	chr9	processed_pseudogene	peroxiredoxin 1 pseudogene 1
ENSG00000147145.12	-5.15503	-2.83214	0.00459383	0.244186	0.04	0.05	0	0	LPAR4	chrX	protein_coding	lysophosphatidic acid receptor 4
ENSG00000269936.3	1.15639	-0.68001	0.00746796	0.332869	0.19	0.05	0.16	0.41	RP11-394O4.5	chr5	lincRNA	--
ENSG00000258947.6	1.2251	0.0942064	0.000380858	0.055116	0.17	0.16	0.5	0.27	TUBB3	chr16	protein_coding	tubulin, beta 3 class III
ENSG00000155893.11	-0.753696	3.2673	0.000543224	0.0717979	1.95	1.85	1.15	1.12	PXYLP1	chr3	protein_coding	2-phosphoxylose phosphatase 1
ENSG00000117226.11	0.803541	1.64777	0.00150319	0.128965	0.63	0.68	1.1	1.21	GBP3	chr1	protein_coding	guanylate binding protein 3
ENSG00000229425.1	-1.72972	-1.04004	0.000783439	0.0879302	0.45	0.7	0.2	0.13	AJ006998.2	chr21	lincRNA	--
ENSG00000227534.1	2.5249	-2.10415	0.00235817	0.169911	0.05	0.03	0.15	0.42	RP3-323B6.1	chrX	processed_pseudogene	--
ENSG00000189157.13	-1.49428	-1.08553	0.00385858	0.22892	0.14	0.39	0.07	0.11	FAM47E	chr4	protein_coding	family with sequence similarity 47, member E
ENSG00000087116.13	2.21656	-2.00509	0.00411298	0.239448	0	0.01	0.03	0.05	ADAMTS2	chr5	protein_coding	ADAM metallopeptidase with thrombospondin type 1 motif, 2
ENSG00000115596.3	-1.51444	-0.640248	0.000611026	0.0768994	0.44	0.45	0.19	0.12	WNT6	chr2	protein_coding	wingless-type MMTV integration site family, member 6
ENSG00000271361.1	0.803749	0.544231	0.00880066	0.352968	1.27	1.64	2.19	2.93	HTATSF1P2	chr6	processed_pseudogene	HIV-1 Tat specific factor 1 pseudogene 2
ENSG00000180423.4	0.826999	0.832723	0.00450213	0.244186	0.5	0.63	0.98	1.04	HARBI1	chr11	protein_coding	harbinger transposase derived 1
ENSG00000010318.19	-1.0381	-0.444153	0.00921582	0.360544	0.31	0.41	0.13	0.23	PHF7	chr3	protein_coding	PHD finger protein 7
ENSG00000259802.1	-1.00037	-0.324111	0.00852912	0.352968	1	0.91	0.48	0.48	CTD-2256P15.2	chr5	antisense	--
ENSG00000166257.8	2.78364	-2.32456	0.00332134	0.208617	0.01	0	0	0.07	SCN3B	chr11	protein_coding	sodium channel, voltage gated, type III beta subunit
ENSG00000126709.14	-0.859453	1.32659	0.00125795	0.116071	4.43	1.94	2.23	1.32	IFI6	chr1	protein_coding	interferon, alpha-inducible protein 6
ENSG00000226380.7	1.21183	-0.27637	0.0015381	0.130126	0.05	0.08	0.11	0.19	AC058791.1	chr7	lincRNA	--
ENSG00000259869.1	5.10691	-2.9132	0.00886752	0.352968	0	0	0.03	0.24	AL022344.7	chr10	lincRNA	--
ENSG00000229089.6	2.19746	-1.78294	0.00175277	0.141846	0.01	0.01	0.04	0.06	ANKRD20A8P	chr2	transcribed_unprocessed_pseudogene	ankyrin repeat domain 20 family, member A8, pseudogene
ENSG00000099337.4	1.37559	-0.599365	0.000967329	0.100649	0.06	0.04	0.06	0.22	KCNK6	chr19	protein_coding	potassium channel, two pore domain subfamily K, member 6
ENSG00000127914.16	-0.609368	6.91871	0.00230529	0.169911	9.96	7.65	5.63	6.05	AKAP9	chr7	protein_coding	A kinase (PRKA) anchor protein 9
ENSG00000269903.1	5.10691	-2.9132	0.00886752	0.352968	0	0	0.07	0.54	RP11-571M6.18	chr12	lincRNA	--
ENSG00000265690.7	-0.862147	0.814207	0.00321885	0.20712	1.52	1.1	0.64	0.82	RP11-5A19.5	chr16	protein_coding	--
ENSG00000162734.12	0.597603	7.44338	0.00272727	0.185238	44.3	44.83	66.79	69.07	PEA15	chr1	protein_coding	phosphoprotein enriched in astrocytes 15
ENSG00000109705.7	-0.832073	1.1096	0.00245802	0.172071	0.67	1.04	0.5	0.46	NKX3-2	chr4	protein_coding	NK3 homeobox 2
ENSG00000231006.1	1.31672	-0.762788	0.00257885	0.179066	0.39	0.33	0.89	0.95	RPL7P32	chr7	processed_pseudogene	ribosomal protein L7 pseudogene 32
ENSG00000185745.9	-0.987922	3.56592	4.20096e-06	0.00196996	3.21	2.84	1.87	1.19	IFIT1	chr10	protein_coding	interferon-induced protein with tetratricopeptide repeats 1
ENSG00000169554.16	0.612502	3.1702	0.00496058	0.259253	0.57	0.44	0.77	0.8	ZEB2	chr2	protein_coding	zinc finger E-box binding homeobox 2
ENSG00000240065.7	-0.732327	1.01899	0.00997095	0.368602	2.86	1.82	1.41	1.46	PSMB9	chr6	protein_coding	proteasome (prosome, macropain) subunit, beta type, 9
ENSG00000271605.5	-3.06877	-2.59822	0.0077779	0.336528	0.09	0.12	0.02	0	MILR1	chr17	protein_coding	mast cell immunoglobulin-like receptor 1
ENSG00000161513.11	-0.642284	2.44556	0.00543153	0.277511	2.28	2.7	1.67	1.52	FDXR	chr17	protein_coding	ferredoxin reductase
ENSG00000261204.1	1.49397	-1.32888	0.00487593	0.256394	0.43	0.28	1	1.09	AC004449.6	chr19	lincRNA	--
ENSG00000233155.1	-1.50356	-1.42835	0.00749955	0.333842	0.75	1.8	0.54	0.31	HMGA1P8	chr2	processed_pseudogene	high mobility group AT-hook 1 pseudogene 8 (functional)
ENSG00000233392.5	-2.46228	-1.7126	0.000402097	0.056182	0.13	0.19	0.04	0.01	AC104809.4	chr2	processed_transcript	--
ENSG00000275479.1	3.27831	-2.59012	0.0043742	0.244186	0	0.18	0.33	1.76	RP11-334C17.6	chr17	lincRNA	--
ENSG00000130766.4	0.846605	3.58767	7.82848e-05	0.0174016	2	2.44	3.41	4.64	SESN2	chr1	protein_coding	sestrin 2
ENSG00000259867.5	2.21656	-2.00509	0.00411298	0.239448	0.01	0.04	0.09	0.16	RP11-525K10.3	chr16	antisense	--
ENSG00000162076.12	-0.619185	5.40057	0.00224442	0.167024	38.74	39.95	28.93	22.54	FLYWCH2	chr16	protein_coding	FLYWCH family member 2
ENSG00000260773.1	3.0423	-2.1615	0.00115397	0.111589	0.05	0.06	0.69	0.34	RP11-352G18.2	chr15	antisense	--
ENSG00000268279.4	3.26804	-2.59607	0.0077779	0.336528	0.04	0	0.4	0.1	RP11-434D12.1	chr3	protein_coding	--
ENSG00000108691.9	-0.943896	0.509095	0.00284694	0.189973	1.73	1.06	0.51	0.99	CCL2	chr17	protein_coding	chemokine (C-C motif) ligand 2
ENSG00000168079.16	-1.01756	2.05891	2.7355e-05	0.00813608	1.09	1.12	0.57	0.52	SCARA5	chr8	protein_coding	scavenger receptor class A, member 5
ENSG00000186517.13	1.60068	-0.266488	4.16398e-05	0.0111044	0.05	0.1	0.26	0.21	ARHGAP30	chr1	protein_coding	Rho GTPase activating protein 30
ENSG00000258384.1	1.11879	-0.588234	0.0078155	0.336528	0.24	0.11	0.29	0.52	AC068831.6	chr15	antisense	--
ENSG00000187122.16	1.54783	0.0311381	1.12349e-05	0.00418037	0.06	0.04	0.09	0.23	SLIT1	chr10	protein_coding	slit homolog 1 (Drosophila)
ENSG00000007174.17	1.8226	-0.912233	0.000138582	0.025643	0.02	0.01	0.04	0.04	DNAH9	chr17	protein_coding	dynein, axonemal, heavy chain 9
ENSG00000254876.5	0.927502	0.414335	0.00350477	0.215396	0.18	0.33	0.46	0.5	RP11-23J9.5	chr9	processed_transcript	--
ENSG00000137965.10	-1.62339	0.893973	6.49688e-08	7.41337e-05	1.61	1.21	0.34	0.6	IFI44	chr1	protein_coding	interferon-induced protein 44
ENSG00000105290.11	-0.616213	2.51005	0.0072381	0.324167	1.67	2.33	1.24	1.37	APLP1	chr19	protein_coding	amyloid beta (A4) precursor-like protein 1
ENSG00000185909.14	-2.29415	-2.11284	0.00625645	0.294191	0.14	0.11	0	0.05	KLHDC8B	chr3	protein_coding	kelch domain containing 8B
ENSG00000196639.6	0.586457	4.49668	0.00448213	0.244186	3	3.39	4.8	4.85	HRH1	chr3	protein_coding	histamine receptor H1
ENSG00000243819.4	-2.01538	-1.56392	0.00118816	0.114251	0.17	0.28	0.07	0.04	RN7SL832P	chr2	lincRNA	RNA, 7SL, cytoplasmic 832, pseudogene
ENSG00000232220.2	2.43903	-1.62442	0.000296036	0.0452407	0.13	0.22	0.68	1.27	AC008440.5	chr19	antisense	--
ENSG00000211697.3	1.21087	3.47296	2.19693e-08	3.26979e-05	3.65	1.62	3.04	9.55	TRGV5	chr7	TR_V_gene	T cell receptor gamma variable 5
ENSG00000274544.1	-2.44884	-2.39556	0.00946125	0.361874	2.13	2.84	0	0.9	SNORD28	chr11	snoRNA	small nucleolar RNA, C/D box 28
ENSG00000186862.17	-0.658256	1.94148	0.00758985	0.336114	0.76	0.99	0.52	0.6	PDZD7	chr10	protein_coding	PDZ domain containing 7
ENSG00000214145.6	-0.984413	-0.151822	0.00801561	0.34241	0.21	0.27	0.09	0.15	LINC00887	chr3	lincRNA	long intergenic non-protein coding RNA 887
ENSG00000272293.1	5.54123	-2.67119	0.00124834	0.115863	0	0	0.5	0	RP11-91J19.3	chr8	antisense	--
ENSG00000166704.11	3.61197	-2.39246	0.00137977	0.123	0	0	0.03	0.02	ZNF606	chr19	protein_coding	zinc finger protein 606
ENSG00000154556.17	-1.34737	1.62478	2.6758e-07	0.000208349	0.45	0.42	0.12	0.23	SORBS2	chr4	protein_coding	sorbin and SH3 domain containing 2
ENSG00000248377.1	-5.30344	-2.74967	0.00238979	0.169911	0.36	0.61	0	0	HMGN1P9	chr3	processed_pseudogene	high mobility group nucleosome binding domain 1 pseudogene
ENSG00000246283.2	-3.51075	-2.33253	0.00077474	0.0878176	0.01	0.2	0	0.02	CTD-2036P10.3	chr15	lincRNA	--
ENSG00000223414.2	-0.659743	5.36796	0.0011464	0.111589	14.24	13.57	9.5	8.23	LINC00473	chr6	lincRNA	long intergenic non-protein coding RNA 473
ENSG00000113739.10	0.842639	7.50672	2.52943e-05	0.00773101	19	24.66	38.62	39.94	STC2	chr5	protein_coding	stanniocalcin 2
ENSG00000244945.1	3.41282	-1.9128	4.73541e-05	0.0119529	0	0.03	0.18	0.17	RP11-1379J22.2	chr5	antisense	--
ENSG00000236439.4	1.18665	-0.845407	0.0078061	0.336528	1.36	0.72	1.93	3.04	RP11-175B9.3	chr1	processed_pseudogene	--
ENSG00000162772.16	0.917349	5.64893	6.15365e-06	0.00256892	11.05	13.49	25.12	21.36	ATF3	chr1	protein_coding	activating transcription factor 3
ENSG00000111727.11	0.605224	3.23165	0.00518943	0.267941	1.22	1.09	1.69	1.85	HCFC2	chr12	protein_coding	host cell factor C2
ENSG00000100802.14	-0.596804	2.55842	0.00865809	0.352968	1.57	1.99	1.21	1.15	C14orf93	chr14	protein_coding	chromosome 14 open reading frame 93
ENSG00000244097.1	1.96128	-1.26864	0.000253927	0.0400572	0.21	0.12	0.65	0.71	RPS4XP17	chr17	processed_pseudogene	ribosomal protein S4X pseudogene 17
ENSG00000256464.1	2.21201	-2.00735	0.00411298	0.239448	0.04	0.13	0.4	0.38	YWHABP2	chr11	processed_pseudogene	tyrosine 3-monooxygenase/tryptophan 5-monooxygenase activation protein, beta pseudogene 2
ENSG00000245025.2	1.65312	0.489688	2.678e-07	0.000208349	0.31	0.28	0.84	1.07	RP11-875O11.1	chr8	antisense	--
ENSG00000233930.3	5.09539	-2.91878	0.00886752	0.352968	0	0	0.1	0	KRTAP5-AS1	chr11	antisense	KRTAP5-1/KRTAP5-2 antisense RNA 1
ENSG00000224389.8	-1.25385	0.0705545	0.000401786	0.056182	0.17	0.28	0.05	0.15	C4B	chr6	protein_coding	complement component 4B (Chido blood group)
ENSG00000163545.8	0.651396	3.80488	0.00206709	0.158656	2.47	3.19	4.28	4.63	NUAK2	chr1	protein_coding	NUAK family, SNF1-like kinase, 2
ENSG00000232489.1	1.68398	-1.1032	0.000804975	0.08889	0.15	0.12	0.37	0.54	MFAP1P1	chr13	processed_pseudogene	microfibrillar-associated protein 1 pseudogene 1
ENSG00000134954.14	0.692732	6.67399	0.000545529	0.0718252	12.89	12.27	20.73	20.25	ETS1	chr11	protein_coding	v-ets avian erythroblastosis virus E26 oncogene homolog 1
ENSG00000205592.13	2.66582	-2.39156	0.00946125	0.361874	0	0	0.01	0.01	MUC19	chr12	processed_transcript	mucin 19, oligomeric
ENSG00000276104.1	5.90247	-2.44912	9.67476e-05	0.0201943	0	0	0	4.13	FP671120.5	chr21	miRNA	--
ENSG00000171564.11	-0.79793	3.54298	0.000199949	0.0337176	7.96	5.24	4.31	3.37	FGB	chr4	protein_coding	fibrinogen beta chain
ENSG00000279821.1	0.85486	2.99859	0.000115084	0.0231739	1.36	2	2.66	3.44	RP11-1334A24.5	chr5	TEC	--
ENSG00000267874.1	-3.40652	-2.39712	0.00137977	0.123	0.53	0.45	0	0.08	CTD-2527I21.9	chr19	sense_intronic	--
ENSG00000226520.1	1.36432	-1.30154	0.00880193	0.352968	0.27	0.31	0.93	0.57	KIRREL-IT1	chr1	sense_intronic	KIRREL intronic transcript 1
ENSG00000130052.13	-0.800058	3.37799	0.000216621	0.035997	2.06	2.53	1.27	1.38	STARD8	chrX	protein_coding	StAR-related lipid transfer (START) domain containing 8
ENSG00000215196.4	-1.05092	2.07009	1.42165e-05	0.00517721	1.6	1.78	0.88	0.75	AC091878.1	chr5	antisense	--
ENSG00000276603.1	6.08425	-2.32699	2.75703e-05	0.00813608	0	0	0.41	0.8	RP11-425M5.7	chr20	sense_intronic	--
ENSG00000277383.1	-5.30344	-2.74967	0.00238979	0.169911	0.18	0.31	0	0	CTD-3001H11.2	chr19	antisense	--
ENSG00000147059.8	1.9503	-1.74009	0.00414868	0.240301	0.02	0.04	0.07	0.17	SPIN2A	chrX	protein_coding	spindlin family, member 2A
ENSG00000175197.10	1.14615	4.25225	4.90757e-08	6.22207e-05	10.17	7.7	22.67	17.28	DDIT3	chr12	protein_coding	DNA-damage-inducible transcript 3
ENSG00000172061.8	0.782328	0.906239	0.00544755	0.277914	0.19	0.21	0.24	0.47	LRRC15	chr3	protein_coding	leucine rich repeat containing 15
ENSG00000277200.1	-1.23836	-0.617062	0.00345072	0.213395	0.12	0.36	0.13	0.06	RP11-74E22.8	chr17	lincRNA	--
ENSG00000178404.9	1.11446	-0.0113458	0.00144102	0.125563	0.2	0.31	0.45	0.66	CEP295NL	chr17	protein_coding	CEP295 N-terminal like
ENSG00000148541.12	-1.15813	0.565831	0.000241143	0.0389377	0.38	0.33	0.12	0.2	FAM13C	chr10	protein_coding	family with sequence similarity 13, member C
ENSG00000267194.1	-1.22701	0.831192	3.85127e-05	0.0105424	0.6	1.13	0.37	0.36	RP1-193H18.2	chr17	lincRNA	--
ENSG00000140795.12	-0.657315	3.52256	0.00221641	0.166022	1.87	1.63	1.07	1.17	MYLK3	chr16	protein_coding	myosin light chain kinase 3
ENSG00000133624.13	0.62259	2.86296	0.00528522	0.272066	1.12	1.61	2.06	2.14	ZNF767P	chr7	transcribed_unprocessed_pseudogene	zinc finger family member 767, pseudogene
ENSG00000116690.11	-1.19582	-0.773429	0.00918369	0.360544	0.13	0.13	0.06	0.05	PRG4	chr1	protein_coding	proteoglycan 4
ENSG00000279923.1	-5.30344	-2.74967	0.00238979	0.169911	0.08	0.14	0	0	CTD-2008E3.1	chr5	TEC	--
ENSG00000234155.1	1.22098	0.197103	0.000265229	0.0414581	0.17	0.3	0.39	0.72	RP11-30P6.6	chr6	lincRNA	--
ENSG00000136244.11	0.823895	2.66106	0.000270738	0.0419363	2.67	2.03	4.58	3.82	IL6	chr7	protein_coding	interleukin 6
ENSG00000124253.10	-2.111	-0.375159	8.07596e-07	0.000521616	0.25	0.22	0.07	0.04	PCK1	chr20	protein_coding	phosphoenolpyruvate carboxykinase 1 (soluble)
ENSG00000239218.2	1.14171	-0.517779	0.00556578	0.281429	0.28	0.25	0.5	0.71	RPS20P22	chr8	transcribed_processed_pseudogene	ribosomal protein S20 pseudogene 22
ENSG00000165606.8	0.92055	0.37735	0.00343916	0.213395	0.29	0.24	0.43	0.59	DRGX	chr10	protein_coding	dorsal root ganglia homeobox
ENSG00000234043.3	-1.8364	-1.8767	0.00986878	0.367002	0.36	0.41	0.12	0.09	RP11-56M3.1	chr10	processed_pseudogene	--
ENSG00000248794.1	2.88569	-1.86929	0.000197135	0.0335738	0.2	0.11	1.28	1.24	CTD-2248H3.1	chr5	processed_pseudogene	--
ENSG00000180747.15	0.732606	2.19868	0.00184468	0.145836	0.48	0.58	0.77	1	SMG1P3	chr16	transcribed_unprocessed_pseudogene	SMG1 pseudogene 3
ENSG00000229161.2	5.27298	-2.82508	0.00459383	0.244186	0	0	0.02	0.17	TCP1P1	chr7	unprocessed_pseudogene	t-complex 1 pseudogene 1
ENSG00000266714.6	-0.838421	3.92225	7.3444e-05	0.0165404	1.49	2.02	0.9	1.07	MYO15B	chr17	protein_coding	myosin XVB
ENSG00000258922.1	-3.07143	-2.59683	0.0077779	0.336528	0.11	0.59	0.06	0	CTD-2313J17.1	chr15	sense_intronic	--
ENSG00000235618.7	-1.96039	-1.60156	0.00180852	0.143975	0.15	0.14	0.06	0.01	FAM21EP	chr10	transcribed_unprocessed_pseudogene	family with sequence similarity 21, member E, pseudogene
ENSG00000230479.1	0.79362	0.827811	0.0069773	0.316388	1.22	1.3	1.9	2.52	AP000695.6	chr21	antisense	--
ENSG00000247095.2	-0.641315	3.38064	0.00299393	0.196714	3.61	6.28	3.04	3.29	MIR210HG	chr11	lincRNA	MIR210 host gene
ENSG00000204174.6	-1.75573	0.441467	8.60827e-08	9.13739e-05	0.84	0.97	0.38	0.14	NPY4R	chr10	protein_coding	neuropeptide Y receptor Y4
ENSG00000054392.12	0.774866	1.78315	0.0018335	0.145288	0.32	0.35	0.61	0.55	HHAT	chr1	protein_coding	hedgehog acyltransferase
ENSG00000235269.1	5.26156	-2.83064	0.00459383	0.244186	0	0	0.38	0.06	AL162759.1	chr14	lincRNA	--
ENSG00000260633.1	1.2532	-0.340826	0.00140189	0.124648	0.12	0.28	0.5	0.45	RP11-375I20.6	chr3	lincRNA	--
ENSG00000246763.6	5.09539	-2.91878	0.00886752	0.352968	0	0	0.12	0	RGMB-AS1	chr5	antisense	RGMB antisense RNA 1
ENSG00000235099.1	2.17598	-0.991946	8.04364e-06	0.00310331	0.11	0.29	0.23	1.64	RP1-23E21.2	chr6	lincRNA	--
ENSG00000254837.2	-0.638331	1.85088	0.00962472	0.365675	1.62	1.45	1.1	0.89	AP001372.2	chr11	lincRNA	--
ENSG00000278597.1	-5.10978	1.20579	1.71783e-36	2.94023e-32	3.26	160.34	1.76	2.74	FP671120.7	chr21	miRNA	--
ENSG00000005187.11	-0.828482	0.822787	0.00478932	0.253789	0.79	0.49	0.41	0.31	ACSM3	chr16	protein_coding	acyl-CoA synthetase medium-chain family member 3
ENSG00000107338.9	0.763789	2.79998	0.000663537	0.0799796	1.74	1.54	2.56	3.08	SHB	chr9	protein_coding	Src homology 2 domain containing adaptor protein B
ENSG00000203706.8	1.25308	-0.160021	0.000842649	0.0921583	0.4	0.49	1.29	0.81	SERTAD4-AS1	chr1	antisense	SERTAD4 antisense RNA 1
ENSG00000132622.10	5.09703	-2.91798	0.00886752	0.352968	0	0	0.06	0.01	HSPA12B	chr20	protein_coding	heat shock 70kD protein 12B
ENSG00000167964.12	-0.904078	2.22525	0.000132543	0.0253476	2.61	3.18	1.78	1.3	RAB26	chr16	protein_coding	RAB26, member RAS oncogene family
ENSG00000230965.1	5.4188	-2.74355	0.00238979	0.169911	0	0	0.16	0.44	SNX18P13	chr21	processed_pseudogene	sorting nexin 18 pseudogene 13
ENSG00000130783.13	0.845112	1.75267	0.000733141	0.0858477	0.45	0.5	0.82	0.9	CCDC62	chr12	protein_coding	coiled-coil domain containing 62
ENSG00000115252.18	-1.59632	-1.01736	0.00202911	0.156796	0.11	0.07	0.02	0.04	PDE1A	chr2	protein_coding	phosphodiesterase 1A, calmodulin-dependent
ENSG00000250208.6	-0.713273	3.45119	0.000949716	0.0991179	1.02	1.36	0.68	0.77	FZD10-AS1	chr12	processed_transcript	FZD10 antisense RNA 1 (head to head)
ENSG00000182463.15	-0.648104	3.90746	0.00210667	0.160257	1.13	1.47	0.74	0.93	TSHZ2	chr20	protein_coding	teashirt zinc finger homeobox 2
ENSG00000245848.2	-0.881522	2.78598	9.85537e-05	0.0204466	2.83	3.18	1.6	1.69	CEBPA	chr19	protein_coding	CCAAT/enhancer binding protein (C/EBP), alpha
ENSG00000272769.1	-1.42521	0.601622	6.9849e-06	0.00281303	1.2	1.01	0.36	0.48	RP11-725P16.2	chr2	lincRNA	--
ENSG00000130829.17	-0.657281	4.02818	0.00171777	0.140191	6.77	7.35	4.54	4.47	DUSP9	chrX	protein_coding	dual specificity phosphatase 9
ENSG00000126460.10	0.822001	2.23422	0.000454622	0.0620024	3.07	1.13	2.83	4.86	PRRG2	chr19	protein_coding	proline rich Gla (G-carboxyglutamic acid) 2
ENSG00000256577.2	0.746997	1.87207	0.00222871	0.166412	3.58	2.67	4.63	6.06	RP11-283I3.2	chr12	antisense	--
ENSG00000128266.8	-0.922316	0.937704	0.00125566	0.116071	0.57	0.73	0.24	0.45	GNAZ	chr22	protein_coding	guanine nucleotide binding protein (G protein), alpha z polypeptide
ENSG00000258725.1	1.38901	-1.09983	0.00385858	0.22892	0.1	0.16	0.19	0.53	PRC1-AS1	chr15	antisense	PRC1 antisense RNA 1
ENSG00000254858.9	-0.615876	3.33272	0.00456766	0.244186	7.58	7.79	4.17	5.97	MPV17L2	chr19	protein_coding	MPV17 mitochondrial membrane protein-like 2
ENSG00000117525.13	0.869936	4.55636	2.56783e-05	0.00777894	6.06	6.95	11.18	12.75	F3	chr1	protein_coding	coagulation factor III (thromboplastin, tissue factor)
ENSG00000170989.8	0.638677	2.13757	0.00744151	0.332122	0.89	1.21	1.49	1.79	S1PR1	chr1	protein_coding	sphingosine-1-phosphate receptor 1
ENSG00000254761.1	-1.31326	-0.167573	0.000367691	0.0535608	1.02	1.5	0.45	0.57	RP11-672A2.1	chr11	lincRNA	--
ENSG00000228192.7	-1.89031	-1.16722	0.000570137	0.0725536	0.35	0.3	0.04	0.15	RP11-342M1.3	chr1	antisense	--
ENSG00000245571.6	-1.19614	-0.293838	0.00165658	0.136976	0.43	0.45	0.16	0.22	AP001258.4	chr11	lincRNA	--
ENSG00000164638.10	-0.977812	2.91316	1.36313e-05	0.0050175	1.26	1.87	0.67	0.92	SLC29A4	chr7	protein_coding	solute carrier family 29 (equilibrative nucleoside transporter), member 4
ENSG00000240399.1	1.05402	0.786606	0.000314074	0.0474304	0.92	1.6	2.03	3.23	RP1-228P16.1	chr12	transcribed_processed_pseudogene	--
ENSG00000162591.15	-0.610552	4.15417	0.00345975	0.213395	2.77	3.83	2.18	2.16	MEGF6	chr1	protein_coding	multiple EGF-like-domains 6
ENSG00000148677.6	1.60541	3.06998	1.10941e-12	4.28108e-09	2.1	1.62	6.25	5.18	ANKRD1	chr10	protein_coding	ankyrin repeat domain 1 (cardiac muscle)
ENSG00000269938.1	1.72811	-0.556154	5.53055e-05	0.0132044	0.33	0.6	1.91	1.15	RP11-214K3.20	chr12	sense_intronic	--
ENSG00000227630.2	-1.51158	0.111442	2.31753e-05	0.00734573	0.25	0.46	0.1	0.15	LINC01132	chr1	lincRNA	long intergenic non-protein coding RNA 1132
ENSG00000166963.12	-0.586525	2.98699	0.00802277	0.34241	0.79	0.8	0.52	0.54	MAP1A	chr15	protein_coding	microtubule-associated protein 1A
ENSG00000149380.11	-0.843016	2.98014	0.000155894	0.0280871	3.74	4.15	2.01	2.42	P4HA3	chr11	protein_coding	prolyl 4-hydroxylase, alpha polypeptide III
ENSG00000009950.15	-0.706871	1.5869	0.00518608	0.267941	0.67	1.17	0.55	0.57	MLXIPL	chr7	protein_coding	MLX interacting protein-like
ENSG00000214212.8	3.27606	-2.59215	0.0077779	0.336528	0.02	0	0.08	0.17	C19orf38	chr19	protein_coding	chromosome 19 open reading frame 38
ENSG00000139926.15	0.773187	4.67531	0.00017104	0.030337	3.4	2.91	5.26	5.64	FRMD6	chr14	protein_coding	FERM domain containing 6
ENSG00000267765.1	1.4373	-1.07396	0.00280235	0.188098	0.37	0.17	0.32	1.26	CTD-3193K9.3	chr17	antisense	--
ENSG00000149798.4	0.74085	4.41499	0.000347471	0.0513168	5.85	7	10.02	11.57	CDC42EP2	chr11	protein_coding	CDC42 effector protein (Rho GTPase binding) 2
ENSG00000210100.1	0.692756	3.29938	0.00132847	0.120947	94.88	99.3	75.92	243.47	MT-TI	chrM	Mt_tRNA	mitochondrially encoded tRNA isoleucine
ENSG00000204053.6	1.20394	-0.906646	0.0086595	0.352968	0.37	0.08	0.19	0.97	MYCLP1	chrX	processed_pseudogene	MYCL pseudogene 1
ENSG00000224668.1	1.81116	-1.8273	0.00936362	0.361874	0.04	0.01	0.09	0.11	IPO8P1	chr1	processed_pseudogene	importin 8 pseudogene 1
ENSG00000108370.15	5.26644	-2.82826	0.00459383	0.244186	0	0	0.06	0.05	RGS9	chr17	protein_coding	regulator of G-protein signaling 9
ENSG00000071073.12	-1.55652	-0.776647	0.000511185	0.068355	0.07	0.08	0.04	0.01	MGAT4A	chr2	protein_coding	mannosyl (alpha-1,3-)-glycoprotein beta-1,4-N-acetylglucosaminyltransferase, isozyme A
ENSG00000099958.14	-0.836269	1.48216	0.00141027	0.124745	0.92	0.95	0.51	0.54	DERL3	chr22	protein_coding	derlin 3
ENSG00000260101.1	5.10526	-2.914	0.00886752	0.352968	0	0	0.03	0.11	RP11-568N6.1	chr2	lincRNA	--
ENSG00000114315.3	0.957335	4.01335	5.66415e-06	0.00239377	6.21	6.19	12	12.26	HES1	chr3	protein_coding	hes family bHLH transcription factor 1
ENSG00000243316.6	1.39926	-1.1864	0.00578666	0.28587	0.07	0.04	0.15	0.16	GUCY2GP	chr10	unitary_pseudogene	guanylate cyclase 2G, pseudogene
ENSG00000273001.1	-3.50561	-2.33524	0.00077474	0.0878176	0.32	0.42	0	0.06	RP11-118K6.3	chr10	lincRNA	--
ENSG00000141338.13	1.78213	-1.38854	0.0012206	0.115863	0.03	0	0.06	0.09	ABCA8	chr17	protein_coding	ATP-binding cassette, sub-family A (ABC1), member 8
ENSG00000095370.19	-2.15113	-1.67605	0.00112775	0.110934	0.11	0.06	0.02	0.02	SH2D3C	chr9	protein_coding	SH2 domain containing 3C
ENSG00000272869.5	1.15274	3.33848	1.28086e-07	0.00012896	3.61	3.17	7.09	8.16	CTC-487M23.8	chr5	protein_coding	--
ENSG00000253159.2	-4.99333	-2.91774	0.00886752	0.352968	0	0.05	0	0	PCDHGA12	chr5	protein_coding	protocadherin gamma subfamily A, 12
ENSG00000122877.13	2.6015	-2.05474	0.00144106	0.125563	0.01	0.02	0.07	0.11	EGR2	chr10	protein_coding	early growth response 2
ENSG00000277304.1	-1.83813	-1.87906	0.00986878	0.367002	0.18	0.14	0.08	0	RP11-989E6.13	chr16	unprocessed_pseudogene	--
ENSG00000146166.16	-1.45357	0.378754	8.94057e-06	0.00340059	0.32	0.23	0.13	0.07	LGSN	chr6	protein_coding	lengsin, lens protein with glutamine synthetase domain
ENSG00000163295.4	-1.09139	7.42532	5.66931e-08	6.69213e-05	75.12	89.28	39.38	38.1	ALPI	chr2	protein_coding	alkaline phosphatase, intestinal
ENSG00000154736.5	-0.688122	2.9257	0.00202324	0.156796	1.07	0.75	0.59	0.55	ADAMTS5	chr21	protein_coding	ADAM metallopeptidase with thrombospondin type 1 motif, 5
ENSG00000115738.9	0.89075	0.992262	0.00149865	0.128899	0.5	0.64	1.06	1.05	ID2	chr2	protein_coding	inhibitor of DNA binding 2, dominant negative helix-loop-helix protein
ENSG00000140450.8	0.71396	3.92511	0.000682392	0.0808293	2.43	2.61	3.55	4.79	ARRDC4	chr15	protein_coding	arrestin domain containing 4
ENSG00000185915.5	1.1396	2.29772	1.15312e-06	0.000686213	0.99	0.49	1.04	2.32	KLHL34	chrX	protein_coding	kelch-like family member 34
ENSG00000248290.1	-5.30165	-2.7506	0.00238979	0.169911	0.08	0.06	0	0	TNXA	chr6	unprocessed_pseudogene	tenascin XA (pseudogene)
ENSG00000184489.11	-1.85506	-1.1918	0.000820983	0.0900766	0.14	0.22	0.02	0.08	PTP4A3	chr8	protein_coding	protein tyrosine phosphatase type IVA, member 3
ENSG00000106034.17	-1.2587	0.264168	0.000241068	0.0389377	0.29	0.19	0.06	0.15	CPED1	chr7	protein_coding	cadherin-like and PC-esterase domain containing 1
ENSG00000230477.1	1.63688	-0.144239	8.06832e-06	0.00310331	0.93	0.56	1.24	3.64	AC005034.2	chr2	processed_pseudogene	--
ENSG00000185483.11	0.671666	2.14096	0.00450148	0.244186	0.42	0.49	0.69	0.77	ROR1	chr1	protein_coding	receptor tyrosine kinase-like orphan receptor 1
ENSG00000277611.1	5.10526	-2.914	0.00886752	0.352968	0	0	0.1	0.36	RP1-138B7.6	chr20	protein_coding	--
ENSG00000235944.7	-0.869931	0.630298	0.00434261	0.244186	1.12	0.89	0.43	0.7	ZNF815P	chr7	transcribed_unprocessed_pseudogene	zinc finger protein 815, pseudogene
ENSG00000177854.7	-0.795585	1.99098	0.00103085	0.104713	2.04	2.69	1.3	1.43	TMEM187	chrX	protein_coding	transmembrane protein 187
ENSG00000279801.1	1.49883	-0.0900617	3.10754e-05	0.00901503	0.19	0.14	0.48	0.48	RP11-75C10.6	chr17	TEC	--
ENSG00000260517.2	2.67518	-2.00911	0.00144106	0.125563	0.03	0	0.11	0.08	RP11-426C22.5	chr16	lincRNA	--
ENSG00000266569.2	5.41718	-2.74434	0.00238979	0.169911	0	0	0.41	0.73	RN7SL377P	chr7	misc_RNA	RNA, 7SL, cytoplasmic 377, pseudogene
ENSG00000218725.2	3.21285	-2.05182	0.000234066	0.038155	0.02	0.02	0.11	0.36	B3GALNT2P1	chr6	processed_pseudogene	beta-1,3-N-acetylgalactosaminyltransferase 2 pseudogene 1
ENSG00000259288.5	-0.945485	1.09498	0.000658132	0.0796484	0.69	0.55	0.38	0.27	PAK6	chr15	protein_coding	p21 protein (Cdc42/Rac)-activated kinase 6
ENSG00000211891.5	-2.4621	0.279154	1.7823e-11	5.54652e-08	0.98	1.47	0.24	0.19	IGHE	chr14	IG_C_gene	immunoglobulin heavy constant epsilon
ENSG00000064309.14	-0.589786	3.75037	0.00548168	0.279239	1.48	1.55	0.97	1.05	CDON	chr11	protein_coding	cell adhesion associated, oncogene regulated
ENSG00000230825.1	1.86483	-1.33152	0.000559252	0.0722491	0.18	0.1	0.67	0.37	AC005532.5	chr7	processed_transcript	--
ENSG00000185261.13	-0.943938	2.44695	4.39244e-05	0.0113911	1.03	1.02	0.69	0.38	KIAA0825	chr5	protein_coding	KIAA0825
ENSG00000243406.6	0.819107	1.86316	0.000854309	0.0922546	0.61	0.67	0.97	1.31	MRPS31P5	chr13	transcribed_unprocessed_pseudogene	mitochondrial ribosomal protein S31 pseudogene 5
ENSG00000232559.3	0.640836	2.02599	0.007799	0.336528	4.32	5.42	6.31	8.99	GS1-124K5.12	chr7	unprocessed_pseudogene	--
ENSG00000196177.12	-0.948215	0.842072	0.00115197	0.111589	0.31	0.38	0.19	0.17	ACADSB	chr10	protein_coding	acyl-CoA dehydrogenase, short/branched chain
ENSG00000275491.1	2.77422	-2.3292	0.00332134	0.208617	0.06	0	0.2	0.32	RP5-1009E24.8	chr20	lincRNA	--
ENSG00000186854.10	0.681314	6.57789	0.000672008	0.0806575	37.86	15.08	34.91	52.01	TRABD2A	chr2	protein_coding	TraB domain containing 2A
ENSG00000215154.6	0.687827	3.89705	0.00111126	0.109628	3.73	3.65	5.89	6.11	AC141586.5	chr16	transcribed_unprocessed_pseudogene	--
ENSG00000166473.16	0.745934	1.02814	0.00717744	0.322438	0.1	0.12	0.15	0.24	PKD1L2	chr16	polymorphic_pseudogene	polycystic kidney disease 1-like 2 (gene/pseudogene)
ENSG00000101384.11	0.689139	3.96879	0.00102777	0.104713	1.84	1.69	2.78	2.96	JAG1	chr20	protein_coding	jagged 1
ENSG00000166012.14	0.593036	8.03888	0.00288723	0.191063	100.87	78.44	147.51	125.76	TAF1D	chr11	protein_coding	TATA box binding protein (TBP)-associated factor, RNA polymerase I, D, 41kDa
ENSG00000079335.17	1.17862	3.17898	8.80853e-08	9.13739e-05	1.09	0.99	2.36	2.4	CDC14A	chr1	protein_coding	cell division cycle 14A
ENSG00000074621.13	-0.839148	1.60667	0.0011032	0.109147	0.47	0.56	0.26	0.32	SLC24A1	chr15	protein_coding	solute carrier family 24 (sodium/potassium/calcium exchanger), member 1
ENSG00000176771.15	-0.650377	3.77456	0.00214424	0.161689	2.06	1.84	1.26	1.25	NCKAP5	chr2	protein_coding	NCK-associated protein 5
ENSG00000104140.6	-0.664046	5.20108	0.00109951	0.109096	22.48	24.79	15.35	14.64	RHOV	chr15	protein_coding	ras homolog family member V
ENSG00000163364.9	1.75671	-0.862554	0.000140814	0.0258657	0.1	0.12	0.27	0.51	LINC01116	chr2	lincRNA	long intergenic non-protein coding RNA 1116
ENSG00000108984.13	-1.23078	3.83192	8.76556e-09	1.50031e-05	6.19	5.12	2.8	2.05	MAP2K6	chr17	protein_coding	mitogen-activated protein kinase kinase 6
ENSG00000197647.11	0.949336	0.235436	0.00421761	0.241756	0.31	0.27	0.62	0.5	ZNF433	chr19	protein_coding	zinc finger protein 433
ENSG00000215910.7	-1.78774	-1.11608	0.000804975	0.08889	0.11	0.13	0.04	0.03	C1orf167	chr1	protein_coding	chromosome 1 open reading frame 167
ENSG00000273045.5	-2.26412	-1.59915	0.00046331	0.0626879	0.18	0.26	0.03	0.06	C2orf15	chr2	protein_coding	chromosome 2 open reading frame 15
ENSG00000232716.2	1.76732	-1.39524	0.00179593	0.143641	0.11	0.04	0.37	0.14	AC016831.6	chr7	processed_pseudogene	--
ENSG00000280161.1	-1.49296	-1.0878	0.00385858	0.22892	0.41	0.68	0.18	0.2	CTC-205M6.1	chr5	TEC	--
ENSG00000249357.3	-3.19856	-1.92312	0.000137394	0.0256108	0.53	0.51	0.1	0	RP11-432M8.8	chr5	processed_pseudogene	--
ENSG00000155090.14	0.898485	6.6243	7.86549e-06	0.00309484	14.29	16.54	26.41	31.4	KLF10	chr8	protein_coding	Kruppel-like factor 10
ENSG00000056558.10	0.80992	2.2918	0.000560787	0.0722491	0.45	0.52	0.84	0.88	TRAF1	chr9	protein_coding	TNF receptor-associated factor 1
ENSG00000004799.7	-1.38249	5.8765	1.35136e-11	4.62596e-08	21.98	20.36	8.69	7.67	PDK4	chr7	protein_coding	pyruvate dehydrogenase kinase, isozyme 4
ENSG00000234665.8	0.926224	2.09005	0.000101716	0.0209604	0.77	0.63	1.06	1.65	RP11-262H14.3	chr9	lincRNA	--
ENSG00000184979.9	-0.603899	2.47455	0.00906446	0.357482	2.75	2.8	1.91	1.77	USP18	chr22	protein_coding	ubiquitin specific peptidase 18
ENSG00000240695.1	1.4737	-0.806711	0.00123456	0.115863	0.47	0.17	1.03	0.83	RP11-102M11.1	chr3	processed_pseudogene	--
ENSG00000170681.6	0.964129	1.20339	0.000352406	0.0517749	0.56	0.48	0.9	1.16	MURC	chr9	protein_coding	muscle-related coiled-coil protein
ENSG00000099953.9	-2.9194	-2.11144	0.000678586	0.0806575	0.02	0.21	0.03	0	MMP11	chr22	protein_coding	matrix metallopeptidase 11
ENSG00000260647.1	3.71228	-2.32964	0.00077474	0.0878176	0.04	0	0.31	0.31	RP1-178F10.1	chr17	antisense	--
ENSG00000103740.9	1.50237	-1.02876	0.00202911	0.156796	0.03	0.03	0.08	0.09	ACSBG1	chr15	protein_coding	acyl-CoA synthetase bubblegum family member 1
ENSG00000278249.1	2.4333	-2.15954	0.0038478	0.22892	0.13	0.07	0.55	0.64	SCARNA2	chr1	scaRNA	small Cajal body-specific RNA 2
ENSG00000127129.9	-1.28135	1.39791	2.19037e-06	0.00117158	2.44	2.77	0.6	1.6	EDN2	chr1	protein_coding	endothelin 2
ENSG00000204616.10	-4.23512	-0.31784	9.96725e-16	6.0304e-12	0.56	0.64	0.06	0	TRIM31	chr6	protein_coding	tripartite motif containing 31
ENSG00000099785.10	-0.725868	0.920052	0.00976801	0.367002	0.88	1.37	0.82	0.52	2019-03-02	chr19	protein_coding	membrane-associated ring finger (C3HC4) 2, E3 ubiquitin protein ligase
ENSG00000065361.14	-0.991187	2.25948	3.26205e-05	0.00930554	0.76	0.75	0.34	0.42	ERBB3	chr12	protein_coding	erb-b2 receptor tyrosine kinase 3
ENSG00000229473.2	2.52337	-2.10492	0.00235817	0.169911	0.1	0.06	0.31	0.67	RGS17P1	chr13	processed_pseudogene	regulator of G-protein signaling 17 pseudogene 1
ENSG00000126264.9	-5.30165	-2.7506	0.00238979	0.169911	0.26	0.2	0	0	HCST	chr19	protein_coding	hematopoietic cell signal transducer
ENSG00000276007.1	-2.53249	-1.9645	0.000878549	0.09369	0.12	0.42	0.03	0.06	RP11-358L22.3	chr16	sense_intronic	--
ENSG00000186230.6	0.626646	1.88689	0.00974659	0.367002	0.96	1.02	1.44	1.65	ZNF749	chr19	protein_coding	zinc finger protein 749
ENSG00000245149.3	1.66813	-1.74465	0.00624695	0.294191	0.03	0.01	0.05	0.06	RNF139-AS1	chr8	lincRNA	RNF139 antisense RNA 1 (head to head)
ENSG00000133710.15	-0.716191	4.5993	0.000505105	0.0680739	8.27	5.94	5.15	3.58	SPINK5	chr5	protein_coding	serine peptidase inhibitor, Kazal type 5
ENSG00000176401.5	-0.812719	0.720891	0.00660994	0.304948	0.9	1.03	0.49	0.61	EID2B	chr19	protein_coding	EP300 interacting inhibitor of differentiation 2B
ENSG00000162755.13	-1.5269	-0.975279	0.00146513	0.126652	0.58	0.27	0.26	0.03	KLHDC9	chr1	protein_coding	kelch domain containing 9
ENSG00000106003.12	-0.631835	2.02578	0.00830106	0.349093	1.23	1.49	1.1	0.64	LFNG	chr7	protein_coding	LFNG O-fucosylpeptide 3-beta-N-acetylglucosaminyltransferase
ENSG00000139318.7	1.12336	2.57737	1.07466e-06	0.000678374	0.8	0.66	1.5	1.72	DUSP6	chr12	protein_coding	dual specificity phosphatase 6
ENSG00000186364.11	0.877805	0.900977	0.00240129	0.170021	0.65	0.91	1.64	1.21	NUDT17	chr1	protein_coding	nudix (nucleoside diphosphate linked moiety X)-type motif 17
ENSG00000116711.9	-0.66046	4.20926	0.00153371	0.130126	8.28	5.66	5.39	3.52	PLA2G4A	chr1	protein_coding	phospholipase A2, group IVA (cytosolic, calcium-dependent)
ENSG00000255291.1	-4.98788	-2.92056	0.00886752	0.352968	0.34	0.13	0	0	RP11-701I24.1	chr11	processed_pseudogene	--
ENSG00000185900.9	0.825667	0.658993	0.0061887	0.294191	0.52	0.52	0.92	0.95	POMK	chr8	protein_coding	protein-O-mannose kinase
ENSG00000132554.19	-2.06275	-1.97107	0.00648516	0.30163	0.1	0.01	0.02	0.01	RGS22	chr8	protein_coding	regulator of G-protein signaling 22
ENSG00000099860.8	0.689001	4.95014	0.000749929	0.0873182	13.24	13.9	22.54	21.48	GADD45B	chr19	protein_coding	growth arrest and DNA-damage-inducible, beta
ENSG00000148339.12	0.67412	5.09091	0.000945654	0.0989958	4.8	5.6	8.93	7.74	SLC25A25	chr9	protein_coding	solute carrier family 25 (mitochondrial carrier; phosphate carrier), member 25
ENSG00000228409.5	0.846331	2.28965	0.00030371	0.0462071	1.63	1.99	3.24	3.3	CCT6P1	chr7	transcribed_unprocessed_pseudogene	chaperonin containing TCP1, subunit 6 (zeta) pseudogene 1
ENSG00000271789.1	1.97913	-1.91662	0.00986878	0.367002	0.02	0.09	0.29	0.12	RP5-1112D6.7	chr6	lincRNA	--
ENSG00000147166.10	2.03069	-1.51552	0.0012166	0.115863	0.03	0.1	0.15	0.41	ITGB1BP2	chrX	protein_coding	integrin beta 1 binding protein (melusin) 2
ENSG00000239557.1	1.50321	-1.55813	0.00813041	0.344456	0.13	0.07	0.33	0.27	RP11-168J18.6	chr3	processed_pseudogene	--
ENSG00000132950.18	0.748471	2.94674	0.000723729	0.0851364	1.53	1.41	2.51	2.47	ZMYM5	chr13	protein_coding	zinc finger, MYM-type 5
ENSG00000197019.4	0.970182	2.13083	5.26682e-05	0.0131024	1.23	1.24	2.74	2.13	SERTAD1	chr19	protein_coding	SERTA domain containing 1
ENSG00000254632.1	-1.89579	-1.46203	0.00263425	0.180712	0.79	0.74	0.11	0.31	RP11-21L23.4	chr11	antisense	--
ENSG00000073008.14	0.591974	6.42512	0.00315075	0.203887	15.31	19.63	25.92	26.93	PVR	chr19	protein_coding	poliovirus receptor
ENSG00000198963.10	-1.24279	-0.311887	0.00209914	0.16004	0.13	0.06	0.03	0.05	RORB	chr9	protein_coding	RAR-related orphan receptor B
ENSG00000139211.6	0.873979	2.62161	0.000121429	0.0240275	0.96	0.99	1.81	1.78	AMIGO2	chr12	protein_coding	adhesion molecule with Ig-like domain 2
ENSG00000187642.9	-1.6635	-0.526649	0.000102255	0.0209604	0.17	0.33	0.03	0.13	PERM1	chr1	protein_coding	PPARGC1 and ESRR induced regulator, muscle 1
ENSG00000224019.1	2.4398	-1.41654	9.10841e-05	0.01961	0.11	0.26	0.72	1.34	RPL21P32	chr2	processed_pseudogene	ribosomal protein L21 pseudogene 32
ENSG00000165929.12	-1.27569	-0.579529	0.00265441	0.181732	0.12	0.16	0.03	0.09	TC2N	chr14	protein_coding	tandem C2 domains, nuclear
ENSG00000273391.1	-2.79819	-1.79042	0.000119543	0.0239311	0.2	1.14	0.16	0	RP11-634H22.1	chr7	antisense	--
ENSG00000160471.12	1.2139	-0.757914	0.00539786	0.276254	0.06	0.14	0.17	0.3	COX6B2	chr19	protein_coding	cytochrome c oxidase subunit VIb polypeptide 2 (testis)
ENSG00000112852.6	-1.16118	-0.787645	0.00918369	0.360544	0.1	0.21	0.03	0.11	PCDHB2	chr5	protein_coding	protocadherin beta 2
ENSG00000136842.13	-0.663408	2.67949	0.00352502	0.216252	1.98	1.75	0.99	1.4	TMOD1	chr9	protein_coding	tropomodulin 1
ENSG00000130304.16	-0.998212	1.88978	5.2916e-05	0.0131024	0.84	1.39	0.52	0.59	SLC27A1	chr19	protein_coding	solute carrier family 27 (fatty acid transporter), member 1
ENSG00000241157.1	2.06689	-1.33323	0.000559252	0.0722491	0.22	0.42	2.08	0.56	RP11-3K24.1	chr17	processed_pseudogene	--
ENSG00000224358.1	-1.24829	-0.670929	0.00376797	0.227889	0.17	0.5	0.13	0.14	RP11-466F5.8	chr1	antisense	--
ENSG00000171560.14	-1.04822	1.65759	4.18518e-05	0.0111044	1.1	0.76	0.54	0.37	FGA	chr4	protein_coding	fibrinogen alpha chain
ENSG00000273117.1	-1.17903	0.900791	4.74874e-05	0.0119529	1.28	1.46	0.78	0.41	AC144652.1	chr7	lincRNA	--
ENSG00000154447.14	0.590051	3.50307	0.00583703	0.286265	1.53	1.52	2.18	2.45	SH3RF1	chr4	protein_coding	SH3 domain containing ring finger 1
ENSG00000159958.4	-1.90293	-1.30957	0.000559252	0.0722491	0.11	0.13	0.05	0.01	TNFRSF13C	chr22	protein_coding	tumor necrosis factor receptor superfamily, member 13C
ENSG00000158296.13	3.26868	-2.59483	0.0077779	0.336528	0	0.01	0.05	0.02	SLC13A3	chr20	protein_coding	solute carrier family 13 (sodium-dependent dicarboxylate transporter), member 3
ENSG00000131242.15	-1.16638	1.1529	2.49427e-05	0.00769225	0.25	0.35	0.16	0.11	RAB11FIP4	chr17	protein_coding	RAB11 family interacting protein 4 (class II)
ENSG00000130427.2	3.26708	-2.59561	0.0077779	0.336528	0	0.02	0.19	0.05	EPO	chr7	protein_coding	erythropoietin
ENSG00000228653.2	5.26318	-2.82985	0.00459383	0.244186	0	0	0.22	0.07	HNRNPCP7	chr7	processed_pseudogene	heterogeneous nuclear ribonucleoprotein C pseudogene 7
ENSG00000103269.13	-0.665459	2.14243	0.00555553	0.281327	2.5	3.04	1.8	1.7	RHBDL1	chr16	protein_coding	rhomboid, veinlet-like 1 (Drosophila)
ENSG00000134198.9	2.28621	-0.680471	5.38057e-07	0.000361152	0.05	0.06	0.27	0.26	TSPAN2	chr1	protein_coding	tetraspanin 2
ENSG00000153246.11	-1.2104	0.136833	0.000361278	0.0528515	0.13	0.14	0.08	0.04	PLA2R1	chr2	protein_coding	phospholipase A2 receptor 1, 180kDa
ENSG00000196972.7	-3.76841	-2.16558	0.00013766	0.0256108	0.06	0.14	0.01	0	SMIM10L2B	chrX	protein_coding	small integral membrane protein 10 like 2B
ENSG00000117450.13	2.5571	11.5988	2.72178e-34	3.10574e-30	708.2	574.12	3653.13	3977.36	PRDX1	chr1	protein_coding	peroxiredoxin 1
ENSG00000278090.1	-1.03498	0.380518	0.00143457	0.125563	0.39	0.8	0.13	0.47	RP11-6O2.2	chr15	lincRNA	--
ENSG00000260314.2	1.72636	-0.795056	0.000141911	0.0258657	0.03	0.05	0.08	0.21	MRC1	chr10	protein_coding	mannose receptor, C type 1
ENSG00000274598.1	1.88596	-1.78263	0.00624695	0.294191	0.2	0.05	0.3	0.71	RP11-423G4.10	chr12	sense_intronic	--
ENSG00000167107.12	-0.886818	3.12544	5.36712e-05	0.0131024	3.73	4.99	2.45	2.27	ACSF2	chr17	protein_coding	acyl-CoA synthetase family member 2
ENSG00000262228.2	1.47492	-0.801156	0.000911071	0.0959624	0.11	0.17	0.34	0.44	RP11-676J12.4	chr17	lincRNA	--
ENSG00000062282.14	-0.820985	0.938103	0.0045495	0.244186	0.89	0.82	0.46	0.52	DGAT2	chr11	protein_coding	diacylglycerol O-acyltransferase 2
ENSG00000189195.9	-1.65213	-1.087	0.00154332	0.130126	0.2	0.36	0.06	0.12	BTBD8	chr1	protein_coding	BTB (POZ) domain containing 8
ENSG00000061492.11	1.28215	1.74552	3.34514e-07	0.00024364	1.22	0.68	1.34	3.47	WNT8A	chr5	protein_coding	wingless-type MMTV integration site family, member 8A
ENSG00000130813.17	-1.00324	2.23689	2.25314e-05	0.00720838	1.65	2.88	1.13	1.12	C19orf66	chr19	protein_coding	chromosome 19 open reading frame 66
ENSG00000227582.2	-3.06612	-2.5996	0.0077779	0.336528	0.14	0.06	0.02	0	ADGRF5P1	chr9	transcribed_processed_pseudogene	adhesion G protein-coupled receptor F5 pseudogene 1
ENSG00000126106.13	-1.33504	0.962304	3.77395e-06	0.00182594	0.57	0.75	0.35	0.17	TMEM53	chr1	protein_coding	transmembrane protein 53
ENSG00000101076.16	-1.92165	3.06447	9.4149e-17	8.05727e-13	1.51	1.74	0.32	0.55	HNF4A	chr20	protein_coding	hepatocyte nuclear factor 4, alpha
ENSG00000278109.1	1.81735	-1.82152	0.00936362	0.361874	0.18	0.42	0.4	1.87	Metazoa_SRP	chr17	misc_RNA	--
ENSG00000111452.12	-0.661884	1.73477	0.00885197	0.352968	0.57	0.72	0.33	0.5	ADGRD1	chr12	protein_coding	adhesion G protein-coupled receptor D1
ENSG00000142677.3	-0.934688	0.410483	0.0032021	0.206488	0.33	0.74	0.29	0.26	IL22RA1	chr1	protein_coding	interleukin 22 receptor, alpha 1
ENSG00000126368.5	0.781622	4.70134	0.000145462	0.0263462	4.93	7.47	8.42	12.98	NR1D1	chr17	protein_coding	nuclear receptor subfamily 1, group D, member 1
ENSG00000163263.6	5.09867	-2.91719	0.00886752	0.352968	0	0	0.45	0.17	C1orf189	chr1	protein_coding	chromosome 1 open reading frame 189
ENSG00000083828.15	0.619549	2.22297	0.00846617	0.352968	1.02	0.97	1.48	1.61	ZNF586	chr19	protein_coding	zinc finger protein 586
ENSG00000233080.2	1.39889	-1.18491	0.00578666	0.28587	0.29	0.28	0.71	0.83	LINC01399	chr22	lincRNA	long intergenic non-protein coding RNA 1399
ENSG00000138413.13	-0.804846	6.24253	6.38517e-05	0.0147687	32.19	29.36	19.22	16.28	IDH1	chr2	protein_coding	isocitrate dehydrogenase 1 (NADP+), soluble
ENSG00000266680.1	-1.41332	-0.4952	0.00069247	0.0817402	0.44	0.76	0.21	0.24	RP5-1148A21.3	chr6	antisense	--
ENSG00000100068.11	0.67419	2.26803	0.00407193	0.239091	0.67	0.91	1.03	1.51	LRP5L	chr22	protein_coding	low density lipoprotein receptor-related protein 5-like
ENSG00000127954.12	-1.09707	3.47693	4.27791e-07	0.000305086	1.21	1.18	0.62	0.5	STEAP4	chr7	protein_coding	STEAP family member 4
ENSG00000118997.13	-0.770682	0.84791	0.00835802	0.351057	0.16	0.14	0.09	0.09	DNAH7	chr2	protein_coding	dynein, axonemal, heavy chain 7
ENSG00000197808.11	0.880501	0.500656	0.00421729	0.241756	0.31	0.35	0.56	0.65	ZNF461	chr19	protein_coding	zinc finger protein 461
ENSG00000267655.1	0.918109	0.15814	0.00699503	0.316738	1.01	0.81	2.22	1.22	CTD-2286N8.2	chr18	sense_intronic	--
ENSG00000182459.4	-1.33298	0.219564	8.09256e-05	0.0178726	0.69	0.76	0.39	0.17	TEX19	chr17	protein_coding	testis expressed 19
ENSG00000125845.6	-0.62848	6.50559	0.00172004	0.140191	27.44	27.29	16.91	18.78	BMP2	chr20	protein_coding	bone morphogenetic protein 2
ENSG00000258964.1	0.761731	3.84606	0.000317293	0.0474304	14.3	12.01	22.11	23.01	RP11-618G20.1	chr14	processed_transcript	--
ENSG00000125804.13	5.26807	-2.82746	0.00459383	0.244186	0	0	0.02	0.03	FAM182A	chr20	processed_transcript	family with sequence similarity 182, member A
ENSG00000231742.5	-1.50898	-1.56049	0.00813041	0.344456	0.16	0.93	0.21	0.15	LINC01273	chr20	lincRNA	long intergenic non-protein coding RNA 1273
ENSG00000257954.1	1.27554	-0.282191	0.00102644	0.104713	0.58	0.66	1.56	1.45	RP11-161H23.10	chr12	processed_pseudogene	--
ENSG00000143006.7	5.79034	-2.52	0.000182282	0.0315146	0	0	0.06	0.16	DMRTB1	chr1	protein_coding	DMRT-like family B with proline-rich C-terminal, 1
ENSG00000107317.11	-0.883431	0.779217	0.00277937	0.187659	1.55	3.25	1.36	1.21	PTGDS	chr9	protein_coding	prostaglandin D2 synthase 21kDa (brain)
ENSG00000115844.10	1.76537	0.876065	3.15237e-09	6.74451e-06	0.23	0.26	0.75	0.94	DLX2	chr2	protein_coding	distal-less homeobox 2
ENSG00000203876.9	2.77544	-2.32674	0.00332134	0.208617	0	0.02	0.04	0.11	ADD3-AS1	chr10	processed_transcript	ADD3 antisense RNA 1
ENSG00000182359.14	-0.82662	0.308034	0.00975925	0.367002	0.31	0.23	0.2	0.1	KBTBD3	chr11	protein_coding	kelch repeat and BTB (POZ) domain containing 3
ENSG00000143384.12	0.613731	8.61411	0.00202776	0.156796	65.41	70.28	103.44	105.5	MCL1	chr1	protein_coding	myeloid cell leukemia 1
ENSG00000280434.1	0.984244	-0.0572217	0.00550125	0.279405	0.04	0.04	0.09	0.06	RP4-671O14.6	chr22	sense_overlapping	--
ENSG00000216624.2	-2.06425	-1.96532	0.00648516	0.30163	0.26	0.27	0	0.13	GAPDHP72	chr6	processed_pseudogene	glyceraldehyde-3-phosphate dehydrogenase pseudogene 72
ENSG00000170075.8	-1.38303	-0.226579	0.000316665	0.0474304	0.16	0.15	0.07	0.05	GPR37L1	chr1	protein_coding	G protein-coupled receptor 37 like 1
ENSG00000143367.15	0.796901	5.59765	8.39284e-05	0.0184169	9.69	10.65	18.34	17.19	TUFT1	chr1	protein_coding	tuftelin 1
ENSG00000111913.15	2.66267	-2.39311	0.00946125	0.361874	0	0	0.03	0.02	FAM65B	chr6	protein_coding	family with sequence similarity 65, member B
ENSG00000136710.9	-0.740071	2.46388	0.00135237	0.121508	3.94	3.42	2.34	2.1	CCDC115	chr2	protein_coding	coiled-coil domain containing 115
ENSG00000272904.1	1.54421	-1.66824	0.00876385	0.352968	0.25	0.1	0.59	0.48	RP11-392E22.11	chr9	processed_transcript	--
ENSG00000180611.6	0.685035	2.24618	0.00385048	0.22892	0.91	1	1.56	1.54	MB21D2	chr3	protein_coding	Mab-21 domain containing 2
ENSG00000101333.16	1.51096	-0.571557	0.000326796	0.0486386	0.05	0.04	0.13	0.14	PLCB4	chr20	protein_coding	phospholipase C, beta 4
ENSG00000277644.1	-3.14651	-0.951297	2.18273e-08	3.26979e-05	15.75	13.05	2.35	0.69	FP236383.12	chr21	miRNA	--
ENSG00000114805.16	-1.53352	-1.16802	0.00417889	0.241641	0.07	0.07	0.02	0.02	PLCH1	chr3	protein_coding	phospholipase C, eta 1
ENSG00000224420.3	-0.886156	0.116282	0.00905192	0.357482	0.4	0.99	0.32	0.43	ADM5	chr19	protein_coding	adrenomedullin 5 (putative)
ENSG00000113319.11	-5.15503	-2.83214	0.00459383	0.244186	0.01	0.02	0	0	RASGRF2	chr5	protein_coding	Ras protein-specific guanine nucleotide-releasing factor 2
ENSG00000167680.15	-0.87552	0.733818	0.00360478	0.219962	0.4	0.53	0.26	0.24	SEMA6B	chr19	protein_coding	sema domain, transmembrane domain (TM), and cytoplasmic domain, (semaphorin) 6B
ENSG00000196427.13	0.935379	0.28816	0.00429284	0.244186	0.21	0.35	0.58	0.48	NBPF4	chr1	protein_coding	neuroblastoma breakpoint family, member 4
ENSG00000114529.12	0.628796	3.53579	0.0033086	0.208617	2.67	2.89	4.01	4.65	C3orf52	chr3	protein_coding	chromosome 3 open reading frame 52
ENSG00000058091.16	0.870692	0.90404	0.00292457	0.192898	0.11	0.32	0.36	0.41	CDK14	chr7	protein_coding	cyclin-dependent kinase 14
ENSG00000111181.12	-2.05816	-0.498328	2.723e-06	0.00135972	0.21	0.27	0.05	0.07	SLC6A12	chr12	protein_coding	solute carrier family 6 (neurotransmitter transporter), member 12
ENSG00000138161.12	0.772779	1.71445	0.00201549	0.156796	0.64	0.59	1.11	1.01	CUZD1	chr10	protein_coding	CUB and zona pellucida-like domains 1
ENSG00000278276.1	-5.15234	-2.83355	0.00459383	0.244186	0.57	0.19	0	0	RP3-324O17.8	chr20	lincRNA	--
ENSG00000144583.4	1.41664	-0.702974	0.0010939	0.108856	0.09	0.03	0.15	0.18	2019-03-04	chr2	protein_coding	membrane-associated ring finger (C3HC4) 4, E3 ubiquitin protein ligase
ENSG00000279568.1	1.64928	-0.0329519	3.78716e-06	0.00182594	0.24	0.21	0.56	0.9	RP11-20I23.5	chr16	TEC	--
ENSG00000187229.3	1.95498	-1.27104	0.000253927	0.0400572	0.06	0.06	0.29	0.2	RP11-161I2.1	chr8	antisense	--
ENSG00000215481.8	1.92812	-1.15847	0.000395057	0.0561145	0.02	0.11	0.29	0.19	BCRP3	chr22	transcribed_unprocessed_pseudogene	breakpoint cluster region pseudogene 3
ENSG00000124593.14	-0.766502	0.680957	0.00919809	0.360544	0.71	0.88	0.56	0.37	PRICKLE4	chr6	protein_coding	prickle homolog 4 (Drosophila)
ENSG00000173372.16	1.63547	-1.35835	0.00253175	0.176152	0.23	0	0.29	0.49	C1QA	chr1	protein_coding	complement component 1, q subcomponent, A chain
ENSG00000245060.6	-0.852217	1.61321	0.000791778	0.0882871	1.68	2	1.17	0.86	LINC00847	chr5	lincRNA	long intergenic non-protein coding RNA 847
ENSG00000269846.1	-5.15503	-2.83214	0.00459383	0.244186	0.08	0.11	0	0	RP4-621N11.2	chr20	antisense	--
ENSG00000273654.1	-1.18791	-0.582061	0.00526051	0.271202	0.34	0.53	0.2	0.17	CTB-52I2.4	chr19	transcribed_processed_pseudogene	--
ENSG00000279513.1	5.26644	-2.82826	0.00459383	0.244186	0	0	0.1	0.09	RP4-675C20.4	chr1	TEC	--
ENSG00000104833.10	-0.769062	2.31355	0.0010523	0.105637	1.53	2.68	1.1	1.37	TUBB4A	chr19	protein_coding	tubulin, beta 4A class IVa
ENSG00000270640.1	2.86364	-2.27428	0.00332134	0.208617	0.18	0	1.17	0.34	RP11-373D23.2	chr2	sense_intronic	--
ENSG00000272156.1	2.4314	-2.15864	0.0038478	0.22892	0	0.12	0.31	0.37	RP11-477N3.1	chr2	lincRNA	--
ENSG00000126500.3	5.54603	-2.66883	0.00124834	0.115863	0	0	0.06	0.03	FLRT1	chr11	protein_coding	fibronectin leucine rich transmembrane protein 1
ENSG00000168955.3	-1.39488	-0.88331	0.00242326	0.170685	0.3	0.23	0.16	0.03	TM4SF20	chr2	protein_coding	transmembrane 4 L six family member 20
ENSG00000204335.3	-5.56214	-2.59717	0.000654738	0.0796484	0.04	0.13	0	0	SP5	chr2	protein_coding	Sp5 transcription factor
ENSG00000279191.1	0.76699	2.00133	0.00151074	0.129259	0.61	0.96	1.13	1.53	RP11-803D5.1	chr2	TEC	--
ENSG00000137628.16	-1.24936	2.37633	1.3632e-07	0.000133329	1.19	0.92	0.48	0.41	DDX60	chr4	protein_coding	DEAD (Asp-Glu-Ala-Asp) box polypeptide 60
ENSG00000164342.12	-1.33423	-1.09145	0.00888839	0.352978	0.1	0.06	0.03	0.03	TLR3	chr4	protein_coding	toll-like receptor 3
ENSG00000085276.17	-0.595029	3.46538	0.0056278	0.282066	1.85	1.67	1.29	1.06	MECOM	chr3	protein_coding	MDS1 and EVI1 complex locus
ENSG00000109452.12	1.469	-0.65838	0.000611026	0.0768994	0.01	0.04	0.05	0.08	INPP4B	chr4	protein_coding	inositol polyphosphate-4-phosphatase, type II, 105kDa
ENSG00000104760.16	-1.92003	-0.519853	5.30408e-06	0.00232781	0.36	0.34	0.14	0.04	FGL1	chr8	protein_coding	fibrinogen-like 1
ENSG00000141540.10	5.09867	-2.91719	0.00886752	0.352968	0	0	0.04	0.01	TTYH2	chr17	protein_coding	tweety family member 2
ENSG00000177736.4	-4.98879	-2.9201	0.00886752	0.352968	0.24	0.17	0	0	FXNP2	chr9	processed_pseudogene	frataxin pseuodgene 2
ENSG00000100583.4	0.709583	1.9256	0.00361858	0.220411	1.03	0.91	1.61	1.59	SAMD15	chr14	protein_coding	sterile alpha motif domain containing 15
ENSG00000205189.11	0.64096	4.72112	0.00179035	0.143641	1.77	1.83	2.65	3.01	ZBTB10	chr8	protein_coding	zinc finger and BTB domain containing 10
ENSG00000120875.8	0.753459	5.20156	0.000215743	0.035997	3.07	3.69	5.1	6.37	DUSP4	chr8	protein_coding	dual specificity phosphatase 4
ENSG00000253701.2	-3.06702	-2.59743	0.0077779	0.336528	0.37	0.5	0	0.09	AL928768.3	chr14	lincRNA	--
ENSG00000273027.1	-1.00065	-0.0283293	0.00612309	0.294191	2.08	2.65	1.19	1.17	LL21NC02-1C16.1	chr21	sense_intronic	--
ENSG00000277778.1	0.740913	1.43619	0.00420027	0.241653	0.97	0.82	1.57	1.44	PGM5P2	chr9	lincRNA	phosphoglucomutase 5 pseudogene 2
ENSG00000262664.2	0.811224	0.823389	0.00579557	0.28587	0.88	1.11	1.85	1.65	OVCA2	chr17	protein_coding	ovarian tumor suppressor candidate 2
ENSG00000139289.13	0.941406	5.23838	3.97175e-06	0.00188835	2.8	2.93	4.86	6.23	PHLDA1	chr12	protein_coding	pleckstrin homology-like domain, family A, member 1
ENSG00000145335.15	-0.92189	3.75391	1.52496e-05	0.00543776	4.26	3.54	2.43	1.71	SNCA	chr4	protein_coding	synuclein, alpha (non A4 component of amyloid precursor)
ENSG00000205133.11	-0.721269	3.06091	0.00108765	0.108549	2.58	1.79	1.25	1.44	TRIQK	chr8	protein_coding	triple QxxK/R motif containing
ENSG00000228308.1	5.41394	-2.74592	0.00238979	0.169911	0	0	0.07	0.06	LINC01209	chr3	lincRNA	long intergenic non-protein coding RNA 1209
ENSG00000108602.17	-0.672489	2.4343	0.00326721	0.208617	2.12	3.1	2.14	1.1	ALDH3A1	chr17	protein_coding	aldehyde dehydrogenase 3 family, member A1
ENSG00000250986.1	-3.76165	-2.1675	0.00024464	0.039317	0.07	0.04	0	0.01	AC141928.1	chr4	lincRNA	--
ENSG00000213689.9	-0.7251	3.06906	0.00101395	0.104547	3.23	5.27	2.19	2.97	TREX1	chr3	protein_coding	three prime repair exonuclease 1
ENSG00000187134.12	-1.64532	1.34019	1.98045e-09	4.51966e-06	0.52	0.4	0.18	0.12	AKR1C1	chr10	protein_coding	aldo-keto reductase family 1, member C1
ENSG00000088386.15	-5.30433	-2.7492	0.00238979	0.169911	0.02	0.05	0	0	SLC15A1	chr13	protein_coding	solute carrier family 15 (oligopeptide transporter), member 1
ENSG00000156304.14	0.625626	6.11284	0.00185937	0.146659	10.7	12.55	16.52	19.56	SCAF4	chr21	protein_coding	SR-related CTD-associated factor 4
ENSG00000158458.19	-1.5213	-0.87942	0.00178363	0.143641	0.15	0.16	0.06	0.05	NRG2	chr5	protein_coding	neuregulin 2
ENSG00000213077.5	1.34132	-0.81575	0.00279382	0.188098	0.09	0.13	0.11	0.49	FAM106A	chr17	protein_coding	family with sequence similarity 106, member A
ENSG00000222222.1	2.77701	-2.32597	0.00332134	0.208617	0	0.32	0.45	1.95	RNU2-17P	chr1	snRNA	RNA, U2 small nuclear 17, pseudogene
ENSG00000105085.10	0.623529	3.30451	0.00390617	0.231342	2.06	2.3	3.19	3.58	MED26	chr19	protein_coding	mediator complex subunit 26
ENSG00000230215.1	5.4188	-2.74355	0.00238979	0.169911	0	0	0.15	0.41	EIF2B5-AS1	chr3	antisense	EIF2B5 antisense RNA 1
ENSG00000264845.2	1.06143	2.20704	7.24459e-06	0.00288368	5.78	2.74	4.47	14	RP11-465I4.3	chr18	transcribed_processed_pseudogene	--
ENSG00000205221.12	-0.647285	2.40022	0.00509338	0.264413	1.69	1.6	1.31	0.79	VIT	chr2	protein_coding	vitrin
ENSG00000266278.1	0.989995	0.763233	0.000734791	0.0858477	0.32	0.43	0.59	0.92	RP11-41O4.2	chr18	lincRNA	--
ENSG00000121406.8	2.37662	-1.90743	0.00163594	0.135926	0.01	0.01	0.01	0.07	ZNF549	chr19	protein_coding	zinc finger protein 549
ENSG00000228521.2	-5.87662	-2.39686	9.67476e-05	0.0201943	0.44	0.75	0	0	AC099552.3	chr7	lincRNA	--
ENSG00000272894.5	-1.09044	-0.0379863	0.00268131	0.183207	0.69	0.69	0.18	0.49	RP5-1159O4.1	chr7	lincRNA	--
ENSG00000270135.1	-5.30344	-2.74967	0.00238979	0.169911	0.23	0.39	0	0	RP11-362K14.7	chr3	antisense	--
ENSG00000278416.1	-5.15683	-2.83121	0.00459383	0.244186	0.05	0.19	0	0	PMS2P2	chr7	unprocessed_pseudogene	postmeiotic segregation increased 2 pseudogene 2
ENSG00000223617.1	2.66267	-2.39311	0.00946125	0.361874	0.04	0.04	0.37	0.19	LINC00370	chr13	lincRNA	long intergenic non-protein coding RNA 370
ENSG00000123342.15	1.48595	-0.401579	0.00022114	0.0365703	0.1	0.18	0.39	0.4	MMP19	chr12	protein_coding	matrix metallopeptidase 19
ENSG00000162804.13	-0.708824	2.21474	0.00268947	0.183398	0.54	0.59	0.34	0.35	SNED1	chr2	protein_coding	sushi, nidogen and EGF-like domains 1
ENSG00000112599.8	-1.83809	-1.87744	0.00986878	0.367002	0.24	0.27	0.1	0.03	GUCA1B	chr6	protein_coding	guanylate cyclase activator 1B (retina)
ENSG00000213939.4	-3.30293	-2.46205	0.0024573	0.172071	0.53	0.38	0.07	0	RP11-314A20.1	chr17	processed_pseudogene	--
ENSG00000133121.20	0.595217	4.11891	0.00430905	0.244186	1.9	1.48	2.03	3.16	STARD13	chr13	protein_coding	StAR-related lipid transfer (START) domain containing 13
ENSG00000125740.13	1.10335	2.77893	1.14385e-06	0.000686213	0.56	0.84	1.38	1.64	FOSB	chr19	protein_coding	FBJ murine osteosarcoma viral oncogene homolog B
ENSG00000120784.15	0.760952	3.38873	0.000415459	0.0573467	1.16	0.99	1.69	2	ZFP30	chr19	protein_coding	ZFP30 zinc finger protein
ENSG00000100027.14	-1.75834	-1.01346	0.00055621	0.0722491	0.11	0.16	0.02	0.06	YPEL1	chr22	protein_coding	yippee-like 1 (Drosophila)
ENSG00000187105.8	5.25993	-2.83143	0.00459383	0.244186	0	0	0.07	0	HEATR4	chr14	protein_coding	HEAT repeat containing 4
ENSG00000159184.7	-0.750284	2.87802	0.000804749	0.08889	1.83	2.92	1.34	1.48	HOXB13	chr17	protein_coding	homeobox B13
ENSG00000225261.1	1.23486	0.869383	1.66596e-05	0.00559111	1.09	0.5	0.86	3.08	RP5-937E21.8	chrX	antisense	--
ENSG00000205746.9	-1.53068	-0.555566	0.000436431	0.0597596	0.17	0.07	0.05	0.03	RP11-1212A22.1	chr16	transcribed_unprocessed_pseudogene	--
ENSG00000176533.12	-1.66454	-1.19162	0.00228689	0.169448	0.1	0.14	0.01	0.06	GNG7	chr19	protein_coding	guanine nucleotide binding protein (G protein), gamma 7
ENSG00000248583.1	-0.886066	1.53634	0.000561412	0.0722491	5.24	4.5	3.31	1.96	RP11-241F15.1	chr4	unprocessed_pseudogene	--
ENSG00000167772.11	0.865894	4.8773	2.45668e-05	0.00764517	8.65	11.21	17.89	18.44	ANGPTL4	chr19	protein_coding	angiopoietin-like 4
