# Supplementary material for: Prdx1 Reduces Intracerebral Hemorrhage-Induced Brain Injury via Targeting Inflammation- and Apoptosis-Related mRNA Stability
Source: Front Neurosci. 2020 Mar 10;14:181. doi: 10.3389/fnins.2020.00181 (PMC7076121; doi:10.3389/fnins.2020.00181)
Supplement: Supplementary file 6 [file Data_Sheet_3.xlsx]

## Sheet: inflammatory or apoptosis DEGs
		Inflammatory and apoptosis DEGs in two repeated RNA-seq experiment
Gene	logFC	logCPM	PValue	FDR	Ctrl_1st	Ctrl_2nd	Prdx1_1st	Prdx1_2nd	Symbol	Chr	GeneType	Description
ENSG00000125845.6	-0.62848	6.50559	0.00172004	0.140191	27.44	27.29	16.91	18.78	BMP2	chr20	protein_coding	bone morphogenetic protein 2
ENSG00000137752.22	-1.08104	0.167029	0.00171413	0.140191	0.62	0.32	0.25	0.2	CASP1	chr11	protein_coding	caspase 1, apoptosis-related cysteine peptidase
ENSG00000108984.13	-1.23078	3.83192	8.76556e-09	1.50031e-05	6.19	5.12	2.8	2.05	MAP2K6	chr17	protein_coding	mitogen-activated protein kinase kinase 6
ENSG00000137573.13	-1.28249	0.565842	5.39681e-05	0.0131024	0.29	0.28	0.09	0.15	SULF1	chr8	protein_coding	sulfatase 1
ENSG00000240065.7	-0.732327	1.01899	0.00997095	0.368602	2.86	1.82	1.41	1.46	PSMB9	chr6	protein_coding	proteasome (prosome, macropain) subunit, beta type, 9
ENSG00000105290.11	-0.616213	2.51005	0.0072381	0.324167	1.67	2.33	1.24	1.37	APLP1	chr19	protein_coding	amyloid beta (A4) precursor-like protein 1
ENSG00000259288.5	-0.945485	1.09498	0.000658132	0.0796484	0.69	0.55	0.38	0.27	PAK6	chr15	protein_coding	p21 protein (Cdc42/Rac)-activated kinase 6
ENSG00000108691.9	-0.943896	0.509095	0.00284694	0.189973	1.73	1.06	0.51	0.99	CCL2	chr17	protein_coding	chemokine (C-C motif) ligand 2
ENSG00000120915.13	-0.78043	1.328	0.00326082	0.208617	0.75	1.01	0.52	0.5	EPHX2	chr8	protein_coding	epoxide hydrolase 2, cytoplasmic
ENSG00000159307.18	-1.0859	1.50644	3.30772e-05	0.00935785	0.25	0.36	0.12	0.17	SCUBE1	chr22	protein_coding	signal peptide, CUB domain, EGF-like 1
ENSG00000085276.17	-0.595029	3.46538	0.0056278	0.282066	1.85	1.67	1.29	1.06	MECOM	chr3	protein_coding	MDS1 and EVI1 complex locus
ENSG00000213694.3	-0.774116	2.00526	0.00135106	0.121508	0.52	0.49	0.4	0.19	S1PR3	chr9	protein_coding	sphingosine-1-phosphate receptor 3
ENSG00000164342.12	-1.33423	-1.09145	0.00888839	0.352978	0.1	0.06	0.03	0.03	TLR3	chr4	protein_coding	toll-like receptor 3
ENSG00000197405.7	-0.914484	0.072135	0.00755739	0.335252	0.35	0.66	0.17	0.36	C5AR1	chr19	protein_coding	complement component 5a receptor 1
ENSG00000169403.11	-1.23997	-0.812251	0.0078061	0.336528	0.13	0.14	0.04	0.08	PTAFR	chr1	protein_coding	platelet-activating factor receptor
ENSG00000224389.8	-1.25385	0.0705545	0.000401786	0.056182	0.17	0.28	0.05	0.15	C4B	chr6	protein_coding	complement component 4B (Chido blood group)
ENSG00000115041.12	-1.04366	0.0105319	0.00341575	0.213395	0.33	0.35	0.09	0.24	KCNIP3	chr2	protein_coding	Kv channel interacting protein 3, calsenilin
ENSG00000109107.13	-0.705473	6.04882	0.00045921	0.0623796	34.29	37.73	23.56	20.82	ALDOC	chr17	protein_coding	aldolase C, fructose-bisphosphate
ENSG00000102890.14	-0.676883	2.54119	0.00312467	0.202582	2.35	2.57	1.35	1.75	ELMO3	chr16	protein_coding	engulfment and cell motility 3
ENSG00000134215.15	-1.16203	3.1089	1.57032e-07	0.000145284	2.13	1.95	1.02	0.81	VAV3	chr1	protein_coding	vav 3 guanine nucleotide exchange factor
ENSG00000006747.14	-0.751962	2.58131	0.00105909	0.106008	0.7	0.64	0.42	0.38	SCIN	chr7	protein_coding	scinderin
